# Supplementary material for: Predicting Virtual World User Population Fluctuations with Deep Learning
Source: PLoS One. 2016 Dec 9;11(12):e0167153. doi: 10.1371/journal.pone.0167153 (PMC5147861; doi:10.1371/journal.pone.0167153)
Supplement: S3 File — (CSV) [file pone.0167153.s003.csv]

Date	NEG	NEG_r	NEU	NEU_r	POS	POS_r	REPLY	TOPIC	VIEWS	VNEG	VNEG_r	VPOS	VPOS_r	WIKI	Google	PLAYERS
9/12/2011	0	1	0	4	0	8	21	1	5559	0	2	1	6	1105	78	40799
9/13/2011	0	1	0	2	1	2	6	1	9321	0	1	0	0	1035	79	37178
9/14/2011	0	2	0	6	0	4	21	0	0	0	4	0	5	911	72	36743
9/15/2011	0	8	0	12	1	17	71	2	14854	1	10	0	24	973	73	37939
9/16/2011	0	6	1	22	0	19	88	1	10945	0	13	0	28	938	71	38305
9/17/2011	0	4	0	16	1	6	51	2	8770	0	9	1	16	995	90	42472
9/18/2011	0	8	0	10	0	6	34	0	0	0	3	0	7	960	87	46230
9/19/2011	0	4	1	13	0	13	48	1	2311	0	5	0	13	1048	69	40814
9/20/2011	0	6	0	8	0	8	40	0	0	0	8	0	10	1035	69	40232
9/21/2011	1	1	0	3	0	1	9	1	30103	0	0	0	4	885	72	39603
9/22/2011	0	6	0	6	0	5	40	0	0	0	10	0	13	970	67	38903
9/23/2011	0	5	0	7	0	7	33	1	11564	0	10	1	4	1111	78	38896
9/24/2011	0	8	0	13	0	11	57	0	0	0	10	0	15	998	90	42133
9/25/2011	0	11	1	30	0	28	138	1	25954	0	23	0	46	988	91	46062
9/26/2011	0	14	0	27	1	26	134	1	20490	0	29	0	38	1062	72	40302
9/27/2011	0	7	0	19	0	11	68	4	20229	2	9	2	22	904	70	38915
9/28/2011	0	2	0	3	0	2	23	0	0	0	2	0	14	897	67	38564
9/29/2011	0	6	0	4	0	7	35	0	0	0	2	0	16	1006	66	37962
9/30/2011	0	9	0	17	0	9	64	1	3858	1	15	0	14	1033	74	37189
10/01/2011	0	41	0	55	0	40	238	2	75397	0	38	2	64	1101	83	25776
10/02/2011	0	28	0	43	0	45	201	0	0	0	42	0	43	1186	87	44487
10/03/2011	0	57	0	72	0	50	261	2	25813	0	34	2	48	1046	68	39628
10/04/2011	0	65	0	63	0	54	289	1	32593	1	50	0	57	1061	70	39238
10/05/2011	0	19	0	44	0	40	162	2	105865	1	23	1	36	1066	69	38828
10/06/2011	0	51	0	94	0	74	362	5	82511	0	43	5	100	1178	77	38859
10/07/2011	0	54	0	73	1	56	320	1	3253	0	45	0	92	1244	73	38220
10/08/2011	0	48	1	47	1	36	239	2	15011	0	57	0	51	1068	100	42137
10/09/2011	0	26	0	27	0	34	142	1	4987	1	20	0	35	1070	91	46473
10/10/2011	0	18	0	28	0	32	133	3	91980	2	32	1	23	1228	73	43439
10/11/2011	0	31	2	60	0	39	198	5	34010	3	36	0	32	1386	76	40070
10/12/2011	0	24	0	33	0	26	127	0	0	0	20	0	24	1090	69	39803
10/13/2011	0	23	1	34	0	23	149	2	9390	0	24	1	45	1087	60	39453
10/14/2011	0	23	0	29	0	28	131	0	0	0	24	0	27	1127	66	39145
10/15/2011	0	5	0	10	0	7	42	0	0	0	6	0	14	816	80	43269
10/16/2011	0	12	0	21	1	9	56	1	18302	0	1	0	13	963	86	46994
10/17/2011	1	9	0	37	0	13	96	2	4997	1	15	0	22	1400	76	41476
10/18/2011	0	17	0	41	0	30	134	3	93529	0	12	3	34	1637	87	40190
10/19/2011	1	96	0	148	1	128	704	4	122468	1	86	1	246	1190	74	40645
10/20/2011	0	74	0	82	1	98	522	2	9067	0	87	1	181	1375	72	40366
10/21/2011	0	36	0	53	1	44	324	2	8977	0	67	1	124	1224	76	40394
10/22/2011	1	18	0	17	0	25	120	3	54531	0	17	2	43	1010	88	44146
10/23/2011	0	26	1	38	1	38	171	3	10075	0	31	1	38	1177	93	47767
10/24/2011	1	22	0	27	0	33	167	3	45601	0	19	2	66	1157	69	42040
10/25/2011	1	29	1	43	1	59	232	3	9181	0	22	0	79	1113	71	39082
10/26/2011	0	32	1	64	0	48	223	3	11499	0	35	2	44	1243	71	39942
10/27/2011	1	56	0	98	0	71	382	6	64515	0	59	5	98	1124	65	39231
10/28/2011	1	77	1	89	1	86	424	3	17086	0	58	0	114	1083	72	38637
10/29/2011	0	52	0	72	0	60	331	5	51699	1	50	4	97	1002	82	42567
10/30/2011	1	38	0	54	2	52	230	5	31745	1	31	1	55	1107	86	45920
10/31/2011	0	35	1	84	1	57	271	2	7097	0	27	0	68	1210	70	38526
11/01/2011	0	29	0	48	2	40	217	6	23339	1	20	3	80	1126	65	39325
11/02/2011	4	82	1	120	1	119	525	9	74221	1	72	2	132	1274	64	38824
11/03/2011	5	111	3	241	7	178	783	28	103161	3	80	10	173	1131	59	39627
11/04/2011	5	175	13	339	6	277	1181	45	85438	9	112	12	278	1084	65	39566
11/05/2011	6	135	8	224	8	183	801	46	158049	8	91	16	168	1013	80	42812
11/06/2011	0	172	7	271	7	215	1043	30	132856	4	131	12	254	1177	76	46803
11/07/2011	8	170	3	268	8	206	1035	30	61321	4	134	7	257	1323	60	39699
11/08/2011	5	171	8	280	5	266	1204	42	121297	7	179	17	308	1204	60	39480
11/09/2011	6	266	9	419	15	381	1655	53	114899	6	214	17	375	1182	60	38937
11/10/2011	5	302	10	448	17	335	1699	64	141549	11	227	21	387	1192	56	37855
11/11/2011	5	185	5	307	8	249	1235	40	122045	8	177	14	317	1064	57	37685
11/12/2011	1	133	6	196	8	170	782	32	53766	4	98	13	185	1010	63	40017
11/13/2011	2	142	2	207	5	181	879	23	78990	5	160	9	189	1040	63	42107
11/14/2011	6	196	8	312	11	260	1228	45	83287	4	173	16	287	1066	51	36881
11/15/2011	6	287	14	530	12	441	1992	58	511341	8	177	18	557	1083	53	35670
11/16/2011	4	259	12	429	10	349	1623	63	138232	11	197	26	389	1244	59	35891
11/17/2011	7	185	7	325	5	291	1303	43	70153	8	177	16	325	1211	56	35404
11/18/2011	6	180	3	247	7	240	1125	36	85250	6	138	14	320	973	63	36300
11/19/2011	4	137	4	173	7	150	746	28	32340	0	95	13	191	956	66	40462
11/20/2011	1	128	8	171	5	163	794	30	100348	5	120	11	212	1004	70	42997
11/21/2011	5	124	7	234	4	210	898	32	48119	3	110	13	220	1118	60	38031
11/22/2011	6	180	11	363	6	245	1223	43	119239	5	149	15	286	1205	57	37730
11/23/2011	5	242	13	364	10	286	1440	56	90250	6	227	22	321	1028	57	35063
11/24/2011	4	146	3	244	8	207	984	32	73861	3	124	14	263	981	58	38098
11/25/2011	3	111	13	198	5	156	713	32	46672	4	88	7	160	947	57	38708
11/26/2011	5	139	7	234	9	213	873	32	78668	5	106	6	181	1043	69	38861
11/27/2011	1	134	4	235	7	177	798	20	65466	1	81	7	171	1045	71	42475
11/28/2011	5	197	16	343	9	281	1315	53	99959	6	152	17	342	1671	68	37935
11/29/2011	14	238	31	362	23	320	1373	110	241339	10	141	32	312	2204	100	36202
11/30/2011	20	441	46	838	27	619	2901	194	208762	30	289	71	714	1705	90	39072
12/01/2011	10	249	23	396	21	364	1621	106	151699	16	191	36	421	1645	48	40866
12/02/2011	9	300	12	469	12	360	1797	72	226815	10	213	29	455	1559	50	41038
12/03/2011	9	144	10	305	13	251	1111	59	96801	7	135	20	276	1418	59	47498
12/04/2011	7	133	13	284	4	189	923	52	89999	9	110	19	207	1466	56
12/05/2011	4	193	8	303	13	235	1160	52	96092	7	156	20	273	1548	45
12/06/2011	10	171	14	336	13	240	1177	68	127980	13	172	18	258	1963	50	40059
12/07/2011	7	252	8	294	7	247	1185	50	91064	13	142	15	250	1592	45	41924
12/08/2011	6	227	11	366	10	322	1494	55	189082	5	193	23	386	1530	46	42095
12/09/2011	7	245	14	349	5	305	1499	54	173628	9	232	19	368	1365	47	41859
12/10/2011	5	182	7	314	5	259	1246	45	86357	9	189	19	302	1160	60	47504
12/11/2011	5	158	5	266	9	211	949	43	79685	10	127	14	187	1199	64	51096
12/12/2011	5	135	14	290	7	205	987	51	92095	5	118	20	239	1234	49	44192
12/13/2011	4	199	8	379	7	301	1421	40	113604	2	215	19	327	1443	49	42679
12/14/2011	7	232	17	355	9	283	1446	72	102816	14	198	25	378	1255	49	37934
12/15/2011	5	132	9	267	8	205	954	52	81993	10	144	20	206	1278	52	38885
12/16/2011	11	169	8	350	2	236	1223	43	95870	6	175	16	293	1178	50	38928
12/17/2011	1	144	7	172	5	167	776	37	74051	8	134	16	159	1091	64	43962
12/18/2011	4	112	6	175	3	137	681	27	48704	7	102	7	155	1221	62	47677
12/19/2011	5	194	11	266	11	204	1054	43	84969	4	122	12	268	1332	53	39514
12/20/2011	5	137	5	197	6	172	805	31	66233	6	102	9	197	1425	53	40090
12/21/2011	6	87	8	166	8	155	655	36	51207	3	77	11	170	1352	56	40110
12/22/2011	6	183	8	292	17	234	1095	57	132584	5	119	21	267	1195	54	39755
12/23/2011	4	169	12	262	12	179	1027	44	101962	3	133	13	284	87	54	38544
12/24/2011	1	130	4	233	4	189	867	31	48523	10	111	12	204	0	70	32695
12/25/2011	4	85	4	144	6	135	642	31	55633	1	82	16	196	0	65	32545
12/26/2011	3	105	2	188	6	157	628	28	64003	5	71	12	107	485	60	38503
12/27/2011	3	112	4	190	3	161	719	23	64863	4	84	9	172	1353	55	40022
12/28/2011	6	168	12	268	8	212	1021	40	101220	2	124	12	249	1280	53	39210
12/29/2011	13	156	14	290	9	206	1011	48	103463	1	129	11	230	1246	58	40078
12/30/2011	4	124	4	230	5	169	863	33	52231	1	117	19	223	1256	65	39612
12/31/2011	5	109	8	209	4	122	725	38	58708	5	69	16	216	1106	100	33152
1/01/2012	3	101	4	163	5	121	597	29	57869	4	70	13	142	1004	100	42559
1/02/2012	4	140	5	209	6	182	844	32	51912	6	130	11	183	1404	41	45590
1/03/2012	7	148	3	309	9	189	910	38	66108	4	99	15	165	1400	36	40920
1/04/2012	2	152	8	268	5	204	954	29	50536	4	108	10	222	1406	36	41498
1/05/2012	3	135	15	231	6	197	854	47	66290	4	101	19	190	1372	35	40304
1/06/2012	5	90	4	196	7	134	725	30	49250	4	101	10	204	1420	37	39955
1/07/2012	1	81	6	175	5	119	563	23	48203	6	72	5	116	1120	41	45443
1/08/2012	3	93	4	193	7	150	695	29	79292	8	91	7	168	1199	40	48499
1/09/2012	3	140	6	216	1	165	832	26	73746	3	123	13	188	1364	33	41068
1/10/2012	4	114	9	179	7	156	745	34	73145	4	108	10	188	1290	33	41149
1/11/2012	2	145	6	218	4	206	886	26	52977	7	122	7	195	1464	31	41021
1/12/2012	2	117	5	195	9	193	830	32	92095	6	129	10	196	1509	33	40759
1/13/2012	3	114	3	198	2	140	759	24	52004	5	124	11	183	1199	34	41029
1/14/2012	6	141	9	191	3	118	692	32	56141	3	110	11	132	1317	38	45961
1/15/2012	2	75	5	117	6	100	500	23	40320	2	76	8	132	1207	41	48983
1/16/2012	0	71	1	97	5	76	409	13	18422	3	68	4	97	1304	32	45325
1/17/2012	4	75	3	125	7	105	511	25	66730	3	83	8	123	1401	32	41506
1/18/2012	5	199	8	289	4	268	1188	47	105970	15	181	15	251	1368	33	40542
1/19/2012	12	171	9	245	5	184	985	56	75773	10	144	20	241	1354	32	42078
1/20/2012	5	144	8	215	3	193	913	33	102172	3	117	14	244	1325	33	42382
1/21/2012	5	149	6	231	5	189	874	28	72002	6	122	6	183	1245	42	47276
1/22/2012	2	217	10	285	5	240	1215	35	91017	6	217	12	256	1374	41	50367
1/23/2012	1	220	5	246	4	226	1251	30	118827	9	252	11	307	1416	35	43869
1/24/2012	16	287	19	495	13	380	1851	101	158829	17	269	36	420	1462	36	40055
1/25/2012	10	214	8	326	6	233	1208	50	93271	3	156	23	279	1390	33	41044
1/26/2012	4	185	5	332	6	255	1266	46	95023	10	186	21	308	1281	34	41340
1/27/2012	5	176	7	252	9	231	1175	41	73540	4	173	16	343	1302	33	42532
1/28/2012	7	199	11	347	3	264	1176	42	59920	5	146	16	220	1222	41	46955
1/29/2012	3	121	4	123	1	131	606	21	63982	3	94	10	137	1261	37	50393
1/30/2012	2	169	3	242	5	206	1018	29	65763	3	160	16	241	1507	31	43506
1/31/2012	9	126	6	242	10	179	847	45	89369	8	96	12	204	1342	29	42441
2/01/2012	2	148	4	207	3	172	825	24	78921	5	125	10	173	1415	68	40527
2/02/2012	7	164	1	238	9	198	967	30	75353	4	127	9	240	1337	60	41951
2/03/2012	4	124	6	173	3	162	741	22	50289	4	90	5	192	1224	66	42457
2/04/2012	4	114	4	144	5	121	601	25	83510	6	99	6	123	1078	79	47803
2/05/2012	4	90	4	141	7	118	615	34	60504	2	102	17	164	1194	80	50274
2/06/2012	1	121	7	175	6	149	741	23	52547	2	92	7	204	1255	69	43630
2/07/2012	12	145	4	255	14	216	966	50	98012	6	119	14	231	1382	66	41929
2/08/2012	5	124	7	203	6	180	810	35	84668	5	99	12	204	1363	67	42827
2/09/2012	6	117	7	216	3	176	786	38	75252	5	90	17	187	1401	66	42847
2/10/2012	5	112	4	218	4	155	692	29	85993	6	65	10	142	1381	69	43628
2/11/2012	2	149	5	259	4	197	945	28	88675	4	132	13	208	2324	100	47577
2/12/2012	4	127	2	191	3	202	828	26	52817	5	106	12	202	1721	80	51811
2/13/2012	1	82	5	180	4	156	675	26	64868	2	74	14	183	1549	72	44685
2/14/2012	1	96	5	205	5	125	708	21	57119	4	104	6	178	1410	69	40975
2/15/2012	2	121	10	214	5	195	813	32	62112	6	103	9	180	1342	64	43379
2/16/2012	4	129	8	209	6	162	778	31	65352	4	88	9	190	1300	71	39963
2/17/2012	4	104	5	183	5	143	714	32	65520	5	100	13	184	1460	73	42452
2/18/2012	3	73	5	120	2	92	465	22	25592	6	74	6	106	1358	84	48658
2/19/2012	3	111	2	163	4	107	589	19	58772	1	99	9	109	1386	92	51389
2/20/2012	2	116	4	206	8	157	803	30	88975	5	124	11	200	1402	79	48117
2/21/2012	0	127	7	194	8	186	787	29	64979	7	103	7	177	1411	76	27142
2/22/2012	1	101	7	191	5	150	760	24	85896	2	101	9	217	1625	70
2/23/2012	4	152	4	203	8	176	799	27	74046	4	115	7	153	1427	73	43171
2/24/2012	3	172	6	211	2	197	967	26	109488	7	198	8	189	1273	71	44081
2/25/2012	0	85	3	144	2	86	491	12	18392	3	70	4	106	1151	87	48563
2/26/2012	2	83	1	110	5	91	457	15	29565	1	62	6	111	1255	83	52188
2/27/2012	2	140	5	205	6	158	783	27	66013	4	105	10	175	1423	73	43797
2/28/2012	0	136	3	179	3	166	821	23	77460	5	110	12	230	1429	70	42202
2/29/2012	2	158	9	210	1	170	880	23	52481	4	128	7	214	1355	65	42887
3/01/2012	1	107	2	185	7	145	645	17	43091	3	74	4	134	1314	66	42648
3/02/2012	3	88	2	125	6	144	608	21	75455	3	106	7	145	1432	72	43508
3/03/2012	0	71	1	123	6	96	493	16	28164	1	78	8	125	1140	84	48696
3/04/2012	1	56	2	95	2	95	434	18	62970	5	44	8	144	1411	86	52254
3/05/2012	1	97	2	146	4	140	689	22	83758	2	100	13	206	1667	74	45007
3/06/2012	1	101	8	179	3	162	717	29	64748	4	69	13	206	1731	68	43565
3/07/2012	6	128	7	243	7	199	915	41	77847	8	118	13	227	1483	64	43336
3/08/2012	4	151	12	311	10	236	1029	50	91950	7	88	17	243	1277	61	41902
3/09/2012	0	121	4	172	1	116	645	21	50474	5	81	11	155	1470	65	42676
3/10/2012	0	66	2	101	2	85	429	12	23632	1	70	7	107	1160	85	46296
3/11/2012	2	80	2	137	8	104	528	20	92763	2	74	6	133	1212	81	50322
3/12/2012	2	179	2	268	3	231	1085	24	138540	6	160	11	247	1429	60	44632
3/13/2012	9	200	18	354	17	316	1431	79	158672	12	238	23	323	1317	77	37736
3/14/2012	9	230	15	322	15	311	1416	69	102068	14	218	16	335	1292	69	41261
3/15/2012	5	178	9	282	10	255	1168	49	124929	6	180	19	273	1411	74	41777
3/16/2012	3	126	1	191	6	149	745	31	54348	6	116	15	163	1225	66	42553
3/17/2012	4	98	9	142	2	118	586	25	29780	5	90	5	138	1200	80	45364
3/18/2012	2	177	2	299	3	183	930	17	61320	4	125	6	146	1188	86	48326
3/19/2012	3	120	2	162	7	133	696	28	76735	6	106	10	175	1396	67	43755
3/20/2012	5	170	9	334	9	256	1138	44	100532	9	156	12	222	1398	72	41537
3/21/2012	1	144	5	234	8	192	923	28	52031	6	157	8	196	1312	67	41800
3/22/2012	16	243	11	431	11	361	1534	66	174833	8	224	20	275	1334	77	41549
3/23/2012	17	394	9	585	19	449	2359	88	183305	15	544	28	387	1535	83	41720
3/24/2012	10	294	27	499	16	399	1920	108	219926	20	322	35	406	1561	94	46125
3/25/2012	4	237	9	388	14	349	1733	55	158122	12	325	16	434	2047	94	50630
3/26/2012	14	429	15	654	16	504	2648	94	242499	24	534	25	527	2334	82	44864
3/27/2012	8	381	13	568	14	488	2391	83	231213	23	482	25	472	2436	88	44485
3/28/2012	19	468	23	820	16	656	2977	143	232637	47	543	38	490	2222	86	42389
3/29/2012	21	787	26	1205	16	905	4487	166	330055	54	838	49	752	1850	85	44002
3/30/2012	9	426	9	579	13	394	2142	79	195784	21	391	27	352	1815	85	43724
3/31/2012	13	383	18	587	6	416	2013	72	215238	23	354	12	273	1496	100	48950
4/01/2012	7	327	11	423	9	339	1674	42	103585	6	326	9	259	1460	86	52735
4/02/2012	7	207	7	330	10	248	1216	43	99268	12	193	7	238	1691	68	45517
4/03/2012	8	219	7	383	9	264	1397	36	89330	6	255	6	276	1733	72	44367
4/04/2012	4	249	10	366	11	276	1433	46	89406	8	204	13	338	1807	72	44089
4/05/2012	7	222	4	331	8	279	1270	38	94572	6	166	13	272	1636	66	44361
4/06/2012	5	177	8	321	3	235	1148	33	89195	5	131	12	284	1611	77	47360
4/07/2012	3	181	7	261	7	193	929	30	82680	3	114	10	180	1346	81	48504
4/08/2012	8	132	3	194	3	169	758	30	46120	8	93	8	170	1382	81	48705
4/09/2012	0	120	6	255	8	183	817	32	61211	6	89	12	170	1504	70	47563
4/10/2012	4	166	12	323	4	214	1035	41	103345	12	115	9	217	1555	61	46891
4/11/2012	5	153	14	288	7	237	1052	50	89539	7	108	17	266	1300	63	45829
4/12/2012	3	194	11	353	14	277	1235	53	114169	9	147	16	264	1385	67	44236
4/13/2012	8	189	4	488	7	266	1363	45	199080	10	151	16	269	1917	78	44575
4/14/2012	5	160	4	435	4	205	1159	24	59542	4	175	7	184	1385	92	49258
4/15/2012	1	130	11	257	7	161	803	38	60211	7	84	12	171	1381	84	52236
4/16/2012	3	149	11	274	6	217	963	37	105932	5	126	12	197	1469	69	45827
4/17/2012	2	188	1	323	5	244	1208	21	92042	4	194	9	259	1515	64	44688
4/18/2012	4	185	7	248	5	212	1021	31	73440	3	157	12	219	1521	69	43995
4/19/2012	5	163	6	297	3	212	1008	30	93685	9	119	7	217	1560	65	44090
4/20/2012	5	176	5	272	7	225	1035	45	113122	7	143	21	219	1422	63	42595
4/21/2012	5	185	6	259	6	215	1008	33	67404	4	122	12	227	1142	69	47217
4/22/2012	8	134	6	229	5	191	857	33	65127	2	124	12	179	1300	75	50856
4/23/2012	7	171	8	318	10	227	1112	44	101582	8	159	11	237	1618	66	45168
4/24/2012	6	255	16	482	13	322	1614	76	155186	18	222	23	333	1526	73	41837
4/25/2012	10	331	9	477	12	349	1723	56	198411	9	260	16	306	1464	67	43598
4/26/2012	7	336	8	521	14	353	1793	56	146035	12	238	15	345	1744	66	43469
4/27/2012	12	354	8	528	11	408	1988	68	297635	16	325	21	373	2454	78	41426
4/28/2012	6	255	16	362	13	283	1331	53	125967	7	173	11	258	2534	100	45270
4/29/2012	4	213	12	295	9	234	1130	42	180754	9	163	8	225	2533	94	48839
4/30/2012	6	295	6	379	10	315	1591	47	122390	12	261	13	341	0	82	40874
5/01/2012	10	292	18	432	6	376	1681	53	166758	4	224	15	357	2051	85	42894
5/02/2012	5	296	7	412	5	302	1630	40	129276	8	263	15	357	2072	72	42615
5/03/2012	5	245	7	382	5	351	1501	32	129872	5	221	10	302	2046	78	42538
5/04/2012	5	287	4	407	6	332	1651	45	114705	10	285	20	340	2125	89	42346
5/05/2012	5	182	4	240	7	288	1124	38	104339	6	151	16	263	1763	98	47119
5/06/2012	5	319	4	437	7	381	1741	33	81038	7	258	10	346	2012	100	50412
5/07/2012	6	253	8	334	7	269	1416	46	224875	14	218	11	342	2097	70	44588
5/08/2012	2	255	5	352	8	317	1480	35	83874	3	237	17	319	1908	69	43204
5/09/2012	3	264	10	340	8	311	1515	40	106458	6	237	13	363	1783	66	42493
5/10/2012	4	265	7	399	5	320	1637	44	143236	11	240	17	413	1620	67	42139
5/11/2012	4	137	3	204	3	188	821	29	47912	12	109	7	183	1541	69	41100
5/12/2012	7	137	4	247	3	194	880	23	101548	4	127	5	175	1238	79	45341
5/13/2012	1	139	1	219	5	186	900	22	60739	5	162	10	194	1323	77	48351
5/14/2012	4	169	3	242	4	216	1008	32	78841	8	146	13	235	1555	65	42848
5/15/2012	5	181	7	286	5	286	1224	36	116166	9	172	10	299	1592	57	39458
5/16/2012	4	176	8	273	8	230	1048	32	66467	6	126	6	243	2277	60	37150
5/17/2012	1	168	8	266	2	190	988	26	65258	10	139	5	225	1729	63	36894
5/18/2012	5	156	1	256	7	193	964	30	66425	6	137	11	222	1699	63	36497
5/19/2012	6	158	5	297	10	180	961	42	86857	9	123	12	203	1570	70	37875
5/20/2012	1	193	8	270	6	204	1038	28	70089	4	162	9	209	1588	75	43217
5/21/2012	4	232	16	385	8	270	1365	50	102425	9	185	13	293	1752	61	39257
5/22/2012	35	540	36	903	27	689	3199	184	332775	29	380	57	687	2093	77	35260
5/23/2012	15	456	25	720	26	600	2893	124	296739	21	409	37	708	2336	83	37599
5/24/2012	10	314	14	507	13	395	1908	85	118583	17	271	31	421	2293	79	37768
5/25/2012	13	315	11	466	13	364	1765	68	131013	3	252	28	368	2496	82	36015
5/26/2012	3	245	7	331	11	248	1264	55	91622	13	208	21	232	1934	94	39580
5/27/2012	3	212	6	246	3	200	1077	33	116663	8	168	13	251	2004	92	43744
5/28/2012	6	240	5	358	8	317	1531	38	92807	5	248	14	368	2091	77	45230
5/29/2012	9	263	14	457	6	362	1737	59	163777	12	253	18	402	1912	75	40788
5/30/2012	7	417	6	562	10	471	2356	77	228539	23	408	31	498	1729	74	40470
5/31/2012	7	465	15	701	6	529	2736	57	160693	13	519	16	522	1594	69	40316
6/01/2012	5	367	4	563	12	472	2277	64	131098	20	366	23	509	1522	78	38688
6/02/2012	4	302	10	450	5	355	1758	47	107765	10	304	18	347	1414	90	43447
6/03/2012	5	289	9	433	6	351	1632	51	94319	9	250	22	309	1518	92	47574
6/04/2012	6	274	7	404	8	323	1562	47	170356	7	209	19	352	1634	75	42004
6/05/2012	7	237	12	443	6	342	1611	46	124592	6	235	15	354	1742	70	42006
6/06/2012	9	237	5	405	7	309	1502	41	116139	5	247	15	304	1813	72	41039
6/07/2012	6	274	7	547	6	408	1893	40	106052	12	267	9	397	2452	77	40287
6/08/2012	6	381	9	580	6	458	2168	49	162224	10	283	18	466	1888	73	39072
6/09/2012	4	203	5	328	4	259	1234	28	61944	5	166	10	278	1660	82	40416
6/10/2012	3	156	8	242	7	206	923	32	70729	5	122	9	197	1525	80	46240
6/11/2012	5	181	3	298	4	242	1159	29	66339	3	168	14	270	1572	65	40981
6/12/2012	5	251	3	350	6	273	1335	29	98586	4	203	11	258	1498	64	40459
6/13/2012	4	258	3	388	8	273	1404	31	74918	8	211	8	274	1445	66	38506
6/14/2012	4	300	9	478	3	323	1685	38	132028	6	248	16	336	1543	68	39581
6/15/2012	6	217	8	376	6	300	1413	33	98485	7	236	6	284	1924	79	38320
6/16/2012	3	174	3	215	8	154	864	33	58941	9	147	10	174	1680	81	42566
6/17/2012	3	177	6	242	2	205	947	25	82846	3	146	11	177	1572	87	44936
6/18/2012	2	189	3	243	3	200	1080	19	45961	3	205	8	243	1620	71	41914
6/19/2012	7	235	4	350	9	289	1387	34	80462	5	234	9	279	1830	71	40394
6/20/2012	2	140	5	217	1	158	779	21	35253	3	121	10	143	1618	71	40857
6/21/2012	7	212	8	273	9	215	1106	45	94800	11	186	10	220	1518	64	39182
6/22/2012	4	221	8	331	9	233	1227	42	135107	10	199	11	243	1599	69
6/23/2012	4	175	7	273	6	199	1009	33	92558	7	170	9	192	1579	87
6/24/2012	4	112	2	159	2	148	653	14	28073	1	129	5	105	1492	92
6/25/2012	21	387	47	721	25	486	2164	149	214012	24	289	32	281	1871	79	31659
6/26/2012	9	421	19	688	4	480	2285	74	241694	20	322	22	374	1729	77	40685
6/27/2012	5	308	10	405	6	330	1737	39	101229	4	316	14	378	1632	71	39240
6/28/2012	3	206	5	335	10	284	1267	39	83599	6	178	15	264	1455	74	33162
6/29/2012	6	191	5	328	6	276	1168	31	88693	4	149	10	224	1988	77	36318
6/30/2012	3	132	4	232	8	179	824	29	96600	5	137	9	144	1734	100	41547
7/01/2012	6	164	4	200	2	170	833	28	69492	4	139	12	160	1817	100	45543
7/02/2012	4	165	6	285	5	200	960	19	31412	2	131	2	179	1663	74	42594
7/03/2012	5	179	5	296	4	229	1190	30	144494	6	180	10	306	2260	74	41899
7/04/2012	4	128	4	220	4	152	825	28	64228	7	105	9	220	2240	74	44739
7/05/2012	6	205	8	313	3	270	1264	40	131725	5	195	18	281	1724	76	40707
7/06/2012	5	206	6	353	7	246	1191	35	67338	9	160	8	226	1539	73	40184
7/07/2012	3	141	8	251	4	195	843	24	70735	2	95	7	161	1239	84	43950
7/08/2012	5	139	7	291	5	205	933	23	83767	0	117	6	181	1300	92	48272
7/09/2012	4	148	3	280	9	230	1111	29	68416	6	173	7	280	1530	71	41748
7/10/2012	5	172	2	277	3	200	1017	21	47046	3	175	8	193	1513	68	42177
7/11/2012	4	156	4	267	4	202	962	21	46320	3	152	6	185	1555	67	40795
7/12/2012	3	178	4	269	3	235	1136	22	101928	4	167	8	287	1591	67	40707
7/13/2012	2	146	4	249	5	181	932	25	53896	4	134	10	222	1366	64	39987
7/14/2012	4	138	4	203	3	158	733	27	45982	10	117	6	117	1350	85	43942
7/15/2012	3	138	3	206	6	162	800	20	110736	2	108	6	186	1240	87	48624
7/16/2012	3	184	12	279	4	239	1226	27	49926	3	266	5	258	1457	68	42366
7/17/2012	2	231	9	391	9	288	1423	35	80654	4	178	11	335	1263	59	41811
7/18/2012	6	183	1	252	5	234	1048	25	81288	5	134	8	245	1303	67	40868
7/19/2012	3	170	7	310	5	223	1070	29	60179	8	143	6	224	1291	63	40750
7/20/2012	3	145	6	201	5	166	805	27	51422	3	102	10	191	1468	66	38826
7/21/2012	2	141	11	238	4	189	921	28	48402	1	103	10	250	1286	83	43114
7/22/2012	3	104	4	143	3	109	575	28	49595	7	85	11	134	1313	88	46933
7/23/2012	4	189	7	274	3	213	1062	26	134809	2	136	10	250	1489	69	42086
7/24/2012	1	130	1	237	3	199	874	19	52376	9	104	5	204	1372	65	40929
7/25/2012	3	164	4	251	3	195	959	17	69334	4	140	3	209	1337	68	39877
7/26/2012	1	140	2	266	2	176	887	28	53181	9	136	14	169	1324	64	39811
7/27/2012	3	122	2	220	4	174	835	21	53501	4	103	8	216	1308	65	38056
7/28/2012	2	136	5	225	6	174	858	22	53975	4	98	5	225	1079	72	42460
7/29/2012	1	90	6	145	4	122	543	27	43351	8	62	8	124	1287	76	46482
7/30/2012	2	147	8	282	5	204	1053	27	69407	5	171	7	249	1384	65	41723
7/31/2012	2	190	4	275	6	237	1114	23	75546	6	150	5	262	1298	64	41421
8/01/2012	4	161	5	241	3	191	967	22	52979	3	143	7	231	1402	69	39795
8/02/2012	10	223	6	306	5	237	1174	35	134332	7	167	7	241	1245	71	39470
8/03/2012	5	260	8	347	8	282	1492	44	119695	7	312	16	291	1228	64	38571
8/04/2012	3	155	4	236	4	173	906	28	90762	5	154	12	188	975	73	42305
8/05/2012	6	191	5	247	0	172	948	21	56440	2	155	8	183	1596	82	46625
8/06/2012	2	184	1	249	3	217	991	20	56660	8	152	6	189	1243	63	42130
8/07/2012	3	254	6	336	0	257	1401	28	94905	8	257	11	297	1421	65	41021
8/08/2012	12	333	16	612	10	453	2049	80	171489	10	247	32	404	1384	74	42035
8/09/2012	5	266	11	490	14	317	1609	54	139863	9	208	15	328	1276	73	42926
8/10/2012	6	234	11	358	8	303	1405	46	96347	4	198	17	312	1285	74	42252
8/11/2012	1	131	4	191	4	164	719	21	65479	6	104	6	129	1078	77	46016
8/12/2012	5	126	2	232	8	149	855	25	62075	2	146	8	202	1277	80	50456
8/13/2012	4	222	5	375	7	289	1371	30	78103	4	238	10	247	1520	69	44447
8/14/2012	3	223	5	342	7	296	1384	35	147842	5	202	15	321	1276	68	43666
8/15/2012	3	226	5	386	5	332	1487	37	153975	6	238	18	305	1257	67	43115
8/16/2012	1	168	5	244	2	233	1028	19	50428	6	145	5	238	1072	67	41960
8/17/2012	1	157	6	263	2	217	938	21	57834	2	129	10	172	1252	73	41158
8/18/2012	3	115	4	230	4	155	773	18	60815	3	111	4	162	1186	100	44111
8/19/2012	1	100	7	153	1	130	571	18	54035	1	82	8	106	1078	87	49407
8/20/2012	2	119	1	212	3	167	800	14	37804	1	122	7	180	1274	69	43270
8/21/2012	1	139	2	206	6	159	821	14	71871	2	139	3	178	1291	66	42855
8/22/2012	3	124	5	208	5	189	882	23	52773	4	161	6	200	1433	67	41789
8/23/2012	2	116	4	226	1	133	688	13	36811	1	89	5	124	1389	60	42084
8/24/2012	5	149	2	275	6	205	914	27	73600	3	107	11	178	1272	66	41159
8/25/2012	2	79	2	166	1	104	484	16	30311	3	45	8	90	1081	79	44145
8/26/2012	1	85	4	147	2	129	590	21	64877	3	86	11	143	1263	81	43415
8/27/2012	5	146	6	226	4	176	835	26	49636	0	100	11	187	1335	72	42674
8/28/2012	5	165	7	265	3	229	1069	29	96429	4	129	10	281	1308	62	41320
8/29/2012	0	152	3	204	5	175	943	24	59492	7	195	9	217	1369	61	40401
8/30/2012	1	179	5	264	3	221	1087	20	70512	6	178	5	245	1238	62	39889
8/31/2012	3	156	6	218	6	190	922	29	52119	8	151	6	207	1012	60	39761
9/01/2012	5	111	0	131	2	129	643	10	30338	2	123	1	149	1052	62	43178
9/02/2012	2	91	4	153	2	132	606	19	50393	4	88	7	142	1079	60	47079
9/03/2012	1	125	4	161	2	195	816	22	53155	9	150	6	185	1189	55	48626
9/04/2012	2	92	2	120	3	102	473	18	35471	6	55	5	104	1190	49	41455
9/05/2012	4	108	2	158	5	142	684	19	43459	2	97	6	179	1087	50	41148
9/06/2012	4	137	5	199	3	159	747	24	68898	5	82	7	170	1176	50	40274
9/07/2012	0	95	1	157	2	136	618	13	33809	1	96	9	134	1273	50	39747
9/08/2012	2	69	0	93	2	100	412	10	17005	2	62	4	88	1255	57	44437
9/09/2012	2	76	5	101	1	85	457	19	35045	4	84	7	111	1150	62	47850
9/10/2012	4	118	3	196	3	174	794	17	64871	4	114	3	192	1121	51	41590
9/11/2012	5	163	6	232	5	212	949	30	62826	4	142	10	200	1279	46	41305
9/12/2012	2	161	3	269	8	206	972	28	84884	11	139	4	197	5968	74	41122
9/13/2012	1	100	4	187	4	168	730	25	87566	4	106	12	169	11851	100	41182
9/14/2012	2	113	3	204	2	184	777	19	67418	3	91	9	185	5587	85	40462
9/15/2012	3	100	3	181	4	139	613	18	70140	3	58	5	135	3696	79	44662
9/16/2012	2	87	0	161	5	140	599	14	22329	1	73	6	138	2154	73	49142
9/17/2012	5	127	3	223	8	171	840	30	62202	3	118	11	201	2021	55	43274
9/18/2012	0	93	3	171	2	129	692	19	36731	6	130	8	169	1816	51	41835
9/19/2012	0	120	5	179	3	173	759	21	61684	9	109	4	178	2164	47	41307
9/20/2012	2	82	5	187	4	163	711	23	42799	4	98	8	181	1658	47	40484
9/21/2012	3	95	2	192	3	151	687	20	30133	3	88	9	161	1465	51	39624
9/22/2012	5	76	6	138	4	103	480	22	48045	2	69	5	94	1313	60	43896
9/23/2012	4	110	2	154	4	132	675	23	94396	7	148	6	131	1535	62	48142
9/24/2012	2	83	1	124	1	111	534	8	13403	1	85	3	131	1556	49	42316
9/25/2012	5	102	4	141	3	148	676	25	65307	7	109	6	176	1310	45	40475
9/26/2012	1	105	4	157	4	137	680	17	36900	5	116	3	165	1292	46	40173
9/27/2012	5	127	2	193	2	164	825	20	64507	5	164	6	177	1311	49	39041
9/28/2012	3	126	1	200	3	175	778	18	69913	5	132	6	145	1300	49	38863
9/29/2012	2	117	2	170	3	147	690	23	58020	4	113	12	143	1407	66	42439
9/30/2012	6	108	2	169	2	166	719	23	51540	5	97	8	179	1603	68	47253
10/01/2012	1	141	2	183	2	160	772	17	61358	5	111	7	177	1724	87	40850
10/02/2012	0	142	5	214	3	179	904	20	63487	2	173	10	196	1766	80	40597
10/03/2012	4	176	4	215	2	219	1089	28	91237	5	219	13	260	1296	77	40514
10/04/2012	4	143	5	173	2	182	892	27	82720	7	150	9	244	1179	75	39937
10/05/2012	3	145	4	197	5	201	903	26	47006	6	156	8	204	1145	75	39967
10/06/2012	4	99	6	137	2	125	573	21	53081	1	97	8	115	1149	83	44553
10/07/2012	2	89	4	165	1	126	674	12	25377	3	128	2	166	1271	93	48181
10/08/2012	3	215	7	306	2	285	1370	29	121964	7	214	10	350	1430	82	44412
10/09/2012	2	209	15	352	7	303	1313	38	341077	4	181	10	268	1491	76	41385
10/10/2012	5	167	4	270	1	215	1054	30	51952	5	175	15	227	1328	82	40461
10/11/2012	2	140	3	228	4	213	964	19	85220	5	154	5	229	1352	81	40469
10/12/2012	3	163	6	241	6	222	1126	34	74509	9	228	10	272	1300	79	39329
10/13/2012	4	118	2	157	5	178	760	27	38799	8	155	8	152	1431	89	43650
10/14/2012	2	113	4	139	7	130	632	22	42837	2	93	7	157	1113	93	46638
10/15/2012	3	140	5	216	1	190	950	29	100474	9	159	11	245	1264	72	41744
10/16/2012	5	208	6	319	6	273	1327	30	69462	3	241	10	286	1350	85	37243
10/17/2012	3	122	1	168	1	177	790	15	47163	5	114	5	209	1212	77	38755
10/18/2012	1	174	2	205	0	224	1054	12	68658	5	203	4	248	1227	73	38156
10/19/2012	4	186	3	274	1	254	1153	23	97965	6	202	9	237	1310	74	36422
10/20/2012	0	98	4	149	5	130	631	17	26105	4	111	4	143	1051	89	42336
10/21/2012	3	109	9	157	2	117	658	28	39147	6	146	8	129	1210	98	45601
10/22/2012	1	162	6	276	7	236	1112	31	97226	8	188	9	250	1442	78	40311
10/23/2012	5	168	5	252	7	190	1012	31	68313	7	203	7	199	3635	93	39539
10/24/2012	4	163	2	264	4	214	1041	23	92100	6	182	7	218	2472	95	39422
10/25/2012	5	203	5	312	5	278	1298	32	103588	8	222	9	283	1519	80	39345
10/26/2012	4	174	4	289	5	245	1126	19	43757	0	187	6	231	2117	83	38846
10/27/2012	3	125	4	154	3	132	696	24	83920	6	159	8	126	1640	100	43460
10/28/2012	6	148	7	143	5	169	789	31	39746	4	164	9	165	1384	95	46464
10/29/2012	2	146	6	225	4	169	905	22	30729	1	147	9	218	1530	77	41366
10/30/2012	2	163	5	272	6	250	1169	23	234450	4	203	6	281	1546	79	39856
10/31/2012	3	253	5	357	3	321	1591	29	61516	11	324	7	336	1362	75	37462
11/01/2012	3	202	2	299	3	288	1376	24	59276	6	289	10	298	1188	67	38881
11/02/2012	2	178	4	218	6	223	1034	22	56000	5	195	5	220	1256	71	38237
11/03/2012	1	141	2	183	1	194	858	16	49919	3	167	9	173	1243	82	43006
11/04/2012	8	117	5	235	3	189	793	30	66845	3	85	11	167	1844	100	47802
11/05/2012	2	149	7	260	6	236	1016	32	76850	8	172	9	199	1509	69	39177
11/06/2012	3	151	2	205	6	185	858	22	54575	4	130	7	187	2059	63	39593
11/07/2012	3	106	5	174	7	166	733	29	37969	3	98	11	189	1361	59	39187
11/08/2012	4	170	10	254	10	202	1009	32	52561	5	173	3	210	1398	66	39142
11/09/2012	6	129	5	242	5	215	939	30	42737	4	134	10	219	1310	67	39257
11/10/2012	6	137	4	210	6	175	868	34	69080	7	129	11	217	1163	77	43864
11/11/2012	5	122	3	183	3	185	800	18	45572	1	120	6	190	1218	86	46743
11/12/2012	2	80	1	137	2	148	648	11	33275	2	119	4	164	1478	68	43176
11/13/2012	2	182	6	296	8	283	1230	32	93009	4	156	12	313	1392	75	39631
11/14/2012	5	104	4	171	3	154	791	25	37126	3	146	10	216	1405	69	38957
11/15/2012	2	146	5	265	3	232	1109	31	117901	7	163	14	303	1350	69	38372
11/16/2012	2	145	6	214	4	194	900	18	42202	2	124	4	223	1176	67	38474
11/17/2012	5	101	2	140	3	143	664	22	28797	4	88	8	192	1194	84	43825
11/18/2012	2	110	3	129	4	121	672	15	33459	2	180	4	132	1235	86	46079
11/19/2012	0	119	3	187	7	159	786	20	53109	1	120	9	201	1463	74	40349
11/20/2012	2	139	4	214	0	156	879	16	59405	6	139	4	231	1476	73	39902
11/21/2012	3	123	5	198	5	163	795	27	87870	7	121	7	190	1300	64	39516
11/22/2012	0	143	2	173	3	164	797	23	72154	6	118	12	199	1294	72	40347
11/23/2012	4	101	3	173	1	136	683	20	44611	4	96	8	177	1149	73	41517
11/24/2012	2	106	3	138	1	113	587	13	22162	2	90	5	140	1138	84	43224
11/25/2012	5	102	5	149	4	119	612	23	41216	1	91	8	151	1291	88	45769
11/26/2012	2	116	3	146	4	153	688	25	49993	2	106	14	167	1376	68	39451
11/27/2012	1	112	4	183	4	155	747	30	52792	11	92	10	205	1373	66	39944
11/28/2012	1	113	2	173	6	138	744	26	51871	8	124	9	196	1470	69	38222
11/29/2012	3	130	4	241	6	188	908	29	76958	3	135	13	214	1513	71	38569
11/30/2012	2	128	7	228	6	184	905	32	42438	3	133	14	232	3200	88	38371
12/01/2012	5	86	5	149	4	119	536	25	51709	6	66	5	116	3171	49	43691
12/02/2012	2	90	6	164	3	119	580	31	40334	11	88	9	119	2229	53	46942
12/03/2012	4	128	8	287	8	210	957	35	47026	6	115	9	217	2145	46	40266
12/04/2012	19	402	42	682	23	534	2410	171	315962	32	261	55	531	2421	61	39777
12/05/2012	19	411	23	552	21	532	2400	121	210836	27	397	31	508	3492	71	43394
12/06/2012	11	334	7	440	14	424	1928	76	182755	16	261	28	469	2468	66	43669
12/07/2012	8	319	8	417	13	358	1792	68	128719	17	315	22	383	1630	56	44170
12/08/2012	5	216	8	300	10	208	1225	50	88504	14	228	13	273	1590	67	50642
12/09/2012	1	179	11	251	7	193	1023	43	81944	16	157	8	243	1666	63	54832
12/10/2012	15	225	12	345	6	279	1386	53	78657	7	200	13	337	1737	53	46840
12/11/2012	4	191	4	249	6	247	1219	36	106894	8	247	14	285	1842	54	46310
12/12/2012	6	217	10	294	7	276	1310	38	72785	7	222	8	301	1708	49	45324
12/13/2012	4	151	5	238	6	199	977	34	70757	8	149	11	240	1664	53	45340
12/14/2012	5	176	4	228	4	203	992	23	49124	3	176	7	209	1535	48	44253
12/15/2012	3	117	1	176	3	143	697	23	59021	7	109	9	152	1436	55	49950
12/16/2012	1	97	10	148	6	122	621	29	40358	6	93	6	161	1454	58	53783
12/17/2012	1	221	8	292	7	224	1210	39	158351	11	167	12	306	1731	48	46585
12/18/2012	5	193	11	283	4	274	1277	40	71037	8	181	12	346	1670	51	44029
12/19/2012	3	139	7	222	6	177	874	32	97446	7	107	9	229	1548	49	44997
12/20/2012	2	189	7	384	7	272	1298	46	105531	5	138	25	315	1532	52	46228
12/21/2012	1	106	3	165	2	161	681	18	41139	6	62	6	187	1394	51	43143
12/22/2012	5	69	3	118	5	95	429	21	34557	3	52	5	95	1314	63	48111
12/23/2012	5	86	4	125	2	99	537	22	43075	4	83	7	144	1362	67	48948
12/24/2012	4	118	2	170	5	161	792	24	50636	2	110	11	233	1254	72	37820
12/25/2012	3	136	3	151	6	161	713	31	45051	6	87	13	178	1229	63	39112
12/26/2012	2	131	4	156	6	146	713	20	34582	3	97	5	183	1630	63	44138
12/27/2012	3	159	4	209	7	207	942	26	55280	6	124	6	243	1379	56	46648
12/28/2012	4	197	8	282	5	238	1179	34	64356	3	165	14	297	1452	59	45754
12/29/2012	5	148	7	208	4	162	896	35	55920	4	157	15	221	1290	60	50085
12/30/2012	0	129	7	189	4	161	770	27	76762	7	106	9	185	1269	73	52806
12/31/2012	3	159	8	205	5	172	1010	31	46026	5	183	10	291	1257	100	36170
1/01/2013	5	105	8	132	2	146	657	29	43546	5	102	9	172	1200	100	51063
1/02/2013	3	164	2	221	2	208	947	21	60494	7	142	7	212	1530	45	47995
1/03/2013	1	136	1	184	2	156	777	21	45793	3	117	14	184	1412	40	48424
1/04/2013	3	154	1	286	10	195	1009	36	84146	2	163	20	211	1488	41	48279
1/05/2013	3	126	4	180	4	148	799	24	42387	5	187	8	158	1271	52	55058
1/06/2013	1	147	3	232	5	170	824	23	74284	5	107	9	168	1225	46	57682
1/07/2013	1	132	5	193	1	186	807	21	52909	3	123	11	173	1435	36	48323
1/08/2013	8	252	6	327	6	297	1391	38	111472	9	263	9	252	1342	37	48013
1/09/2013	6	201	5	314	7	247	1104	29	72766	2	149	9	193	1383	41	47271
1/10/2013	6	211	7	285	4	239	1162	31	69971	4	168	10	259	1626	41	48453
1/11/2013	3	146	5	201	6	193	844	28	64269	6	125	8	179	1486	40	48504
1/12/2013	2	142	3	226	4	180	779	26	62759	6	88	11	143	1258	47	55785
1/13/2013	1	95	2	126	0	109	510	10	25835	5	57	2	123	1409	46	57528
1/14/2013	4	135	5	220	5	209	861	27	62569	4	106	9	191	1630	38	49448
1/15/2013	2	145	4	186	2	226	918	23	66364	3	122	12	239	1595	37	48459
1/16/2013	2	138	7	180	3	177	850	26	34124	4	136	10	219	1536	36	47801
1/17/2013	3	166	11	207	3	205	1059	29	76800	4	230	8	251	1589	36	48168
1/18/2013	5	157	6	198	5	217	1018	32	61445	5	214	11	232	3553	38	48921
1/19/2013	3	172	1	252	8	221	1047	31	114807	8	204	11	198	1271	47	55137
1/20/2013	3	166	3	191	3	173	868	22	76583	3	140	10	198	1331	45	57387
1/21/2013	2	154	9	230	8	219	955	33	71299	7	141	7	211	1795	40	52420
1/22/2013	2	158	6	254	4	227	974	29	67550	5	128	12	207	1773	38	48697
1/23/2013	5	141	4	211	5	226	943	29	72586	6	134	9	231	2019	44	47991
1/24/2013	0	153	1	223	3	236	1033	21	61190	6	157	11	264	1864	39	46991
1/25/2013	1	172	2	218	4	209	1019	22	51239	5	154	10	266	3076	45	48085
1/26/2013	2	174	2	167	3	162	849	19	67018	3	136	9	210	1958	49	54223
1/27/2013	7	158	6	238	2	182	881	29	152509	5	125	9	178	6347	74	57367
1/28/2013	2	132	4	222	2	151	811	18	60772	3	106	7	200	7978	72	49316
1/29/2013	2	175	5	233	2	181	951	20	50981	4	141	7	221	5530	67	48215
1/30/2013	4	142	3	232	5	222	974	24	63656	4	117	8	261	7219	79	48893
1/31/2013	1	141	4	199	4	184	861	23	55856	7	131	7	206	3479	63	47723
2/01/2013	2	135	3	168	8	190	830	25	52376	4	117	8	220	2971	92	48138
2/02/2013	3	119	3	159	3	151	725	17	25514	2	113	6	183	2235	100	55015
2/03/2013	7	128	2	175	3	171	764	26	53079	4	108	10	182	2303	93	58367
2/04/2013	1	130	6	212	3	162	825	21	59925	4	99	7	222	2522	77	49865
2/05/2013	3	146	5	236	6	243	1055	28	62353	3	161	11	269	2108	75	49530
2/06/2013	3	163	0	217	7	198	884	19	53811	2	128	7	178	1867	67	48462
2/07/2013	3	118	4	183	6	139	735	25	47692	3	84	9	211	1845	68	49243
2/08/2013	4	154	3	239	7	191	916	27	66326	4	88	9	244	1876	67	49969
2/09/2013	1	94	2	138	5	156	613	19	39308	3	84	8	141	1672	82	56108
2/10/2013	3	101	6	185	6	152	681	21	88160	1	84	5	159	1733	85	59320
2/11/2013	4	184	1	229	3	216	1036	20	55733	5	152	7	255	1738	67	50871
2/12/2013	3	274	8	403	4	364	1643	33	173603	3	217	15	385	1651	69	49901
2/13/2013	4	211	2	251	4	265	1251	26	58548	2	190	14	334	1637	60	48638
2/14/2013	1	194	5	258	4	269	1129	31	71625	7	157	14	251	1906	62	46233
2/15/2013	2	202	2	262	6	250	1131	19	65930	4	175	5	242	1799	67	49185
2/16/2013	4	135	2	161	6	138	713	21	31742	3	92	6	187	1407	79	55855
2/17/2013	5	128	3	175	5	133	673	24	39831	1	95	10	142	1674	73	58999
2/18/2013	1	232	5	306	5	259	1246	25	87138	6	163	8	286	1828	63	53842
2/19/2013	7	211	6	321	8	291	1305	45	93766	3	158	21	324	1793	70	47633
2/20/2013	8	264	6	336	14	310	1417	51	88806	5	180	18	327	1696	64	49765
2/21/2013	7	215	6	299	6	250	1119	33	103702	6	135	8	220	1463	64	49662
2/22/2013	7	169	4	256	5	252	1064	33	55632	5	142	12	245	1492	67	49989
2/23/2013	2	123	5	192	2	170	829	24	75606	10	157	5	187	1289	73	56511
2/24/2013	2	208	3	215	4	206	1031	27	65677	7	195	11	207	1301	77	59300
2/25/2013	4	215	4	297	10	268	1240	32	83225	6	188	8	272	1409	59	50327
2/26/2013	3	172	0	235	2	194	965	23	42456	8	124	10	240	1631	57	50429
2/27/2013	7	155	4	219	4	190	936	25	61937	6	123	4	249	1440	56	49056
2/28/2013	3	160	9	256	8	206	1016	35	112398	4	124	11	270	1975	66	48801
3/01/2013	3	127	2	170	5	173	731	22	28450	4	120	8	141	1910	89	48476
3/02/2013	1	84	5	132	2	109	518	23	32050	3	81	12	112	1578	100	55748
3/03/2013	4	109	1	166	1	149	649	18	35808	2	86	10	139	1526	99	60476
3/04/2013	2	149	3	206	4	194	879	23	65766	6	132	8	198	1485	79	50026
3/05/2013	1	170	6	228	4	201	911	24	60557	6	151	7	161	1437	75	47743
3/06/2013	1	118	4	156	3	125	601	14	19852	4	67	2	135	1236	77	48334
3/07/2013	5	175	4	222	2	211	927	27	91498	7	126	9	193	1421	74	47290
3/08/2013	1	110	2	151	3	127	652	14	54749	1	95	7	169	1924	76	46116
3/09/2013	5	111	4	179	6	137	641	29	47540	7	86	7	128	1786	87	52598
3/10/2013	2	54	2	103	2	94	367	15	41075	6	43	3	73	1461	91	55858
3/11/2013	3	127	5	163	0	160	717	16	27945	4	118	4	149	1519	70	48544
3/12/2013	2	139	5	229	2	184	886	26	49611	5	125	12	209	1333	72	47443
3/13/2013	2	89	5	119	1	118	507	15	37965	1	66	6	115	1207	69	46183
3/14/2013	2	95	5	121	2	114	532	19	28392	2	66	8	136	1112	63	46501
3/15/2013	5	70	1	124	3	110	501	17	39548	4	70	4	127	1131	70	45867
3/16/2013	2	72	4	111	2	105	457	16	62031	2	67	6	102	1183	82	51748
3/17/2013	3	84	6	145	4	87	488	22	58350	2	75	7	97	1398	84	55521
3/18/2013	6	122	6	178	3	157	730	21	39429	2	110	4	163	1274	67	47960
3/19/2013	1	116	2	159	3	132	675	21	99012	7	109	8	159	1374	78	47649
3/20/2013	1	134	9	178	2	182	723	17	25668	2	86	3	143	1436	71	47185
3/21/2013	3	107	2	156	3	156	655	16	31126	5	84	3	152	1381	74	46659
3/22/2013	9	171	5	236	8	210	913	40	57009	8	124	10	172	1263	76	46199
3/23/2013	6	116	4	204	5	156	763	23	65365	2	147	6	140	1767	90	52806
3/24/2013	1	93	1	170	8	145	607	23	41181	6	53	7	146	1539	97	56951
3/25/2013	2	111	8	171	5	124	642	22	55267	1	96	6	140	1969	86	49062
3/26/2013	9	155	6	186	5	178	784	32	66617	2	102	10	163	1641	80	47232
3/27/2013	0	89	5	175	4	143	608	21	32614	6	60	6	141	1499	75	47331
3/28/2013	6	157	9	217	9	219	858	32	63821	1	92	7	173	1386	78	46262
3/29/2013	7	94	8	185	3	114	587	28	37708	1	67	9	127	1314	88	48509
3/30/2013	1	51	4	104	4	93	410	16	37146	3	52	4	110	1106	88	49836
3/31/2013	3	113	1	199	3	117	647	17	32628	3	83	7	135	1273	91	51249
4/01/2013	6	106	2	161	5	156	603	25	47284	4	70	8	110	1127	58	47956
4/02/2013	4	168	4	234	4	191	931	32	99172	7	155	13	183	1221	51	47426
4/03/2013	4	119	8	184	3	141	716	26	48417	5	132	6	140	1233	51	47489
4/04/2013	2	126	5	202	2	169	760	23	65050	6	111	8	152	1280	53	47008
4/05/2013	4	193	3	235	3	238	1065	22	48455	3	175	9	224	1031	54	46357
4/06/2013	5	119	5	171	3	120	739	28	50553	5	215	10	114	1072	62	51643
4/07/2013	1	126	3	160	3	146	747	14	39780	3	180	4	135	1123	67	55191
4/08/2013	1	205	3	243	4	185	1202	23	37995	5	321	10	248	1365	49	47427
4/09/2013	1	114	3	147	2	101	648	17	53091	5	139	6	147	1266	50	47615
4/10/2013	3	82	7	109	1	108	463	19	41372	2	75	6	89	1177	50	46259
4/11/2013	5	110	2	168	1	133	657	18	43263	1	114	9	132	1231	53	46130
4/12/2013	4	100	5	142	2	136	622	21	44895	2	81	8	163	1046	51	45932
4/13/2013	4	69	3	97	3	99	420	14	16390	1	69	3	86	1058	65	51039
4/14/2013	4	116	2	183	2	127	640	17	66902	5	115	4	99	1219	65	53439
4/15/2013	3	103	2	133	3	125	631	13	38821	3	107	2	163	1231	49	46519
4/16/2013	1	60	5	136	1	106	495	15	20453	3	76	5	117	1210	50	45633
4/17/2013	3	102	5	176	3	143	669	25	74623	5	85	9	163	1185	49	45425
4/18/2013	6	184	3	222	2	180	921	27	61240	7	132	9	203	1272	56	44329
4/19/2013	1	99	4	165	7	116	616	26	60490	5	88	9	148	1311	54	44155
4/20/2013	3	107	4	154	4	139	674	18	65753	4	112	3	162	1178	62	48053
4/21/2013	3	102	5	120	6	117	514	28	53501	10	77	4	98	1514	69	51311
4/22/2013	3	106	3	160	3	140	661	16	30606	1	120	6	135	1558	57	45330
4/23/2013	2	129	7	179	4	160	755	19	60472	1	119	5	168	1410	56	43988
4/24/2013	5	177	6	258	4	252	1078	36	72514	3	115	18	276	1562	62	42795
4/25/2013	4	136	8	231	8	198	879	36	66940	5	119	11	195	1875	68	42588
4/26/2013	4	120	10	248	8	221	895	36	98462	4	100	10	206	2027	69	43717
4/27/2013	11	273	13	444	12	401	1774	70	453881	6	195	28	461	2529	99	49453
4/28/2013	8	304	6	455	9	384	1788	53	91462	5	206	25	439	3177	100	54783
4/29/2013	3	261	5	425	10	405	1826	45	147125	2	179	25	556	3309	89	48493
4/30/2013	1	214	7	340	5	305	1398	30	63166	7	169	10	370	2322	74	45871
5/01/2013	4	171	7	334	10	264	1221	41	84782	6	155	14	297	2487	86	46439
5/02/2013	4	148	4	224	4	208	942	26	39473	3	79	11	283	2423	79	47259
5/03/2013	1	146	7	193	4	184	863	31	62720	11	99	8	241	1955	77	46926
5/04/2013	4	77	4	153	3	120	544	25	37919	2	56	12	138	2109	91	51562
5/05/2013	8	129	16	286	8	193	904	53	58818	6	89	15	207	2489	100	65303
5/06/2013	5	155	8	303	13	247	1057	52	86641	3	92	23	260	2839	94	50178
5/07/2013	4	117	9	206	6	206	791	34	56389	3	52	12	210	2092	79	51207
5/08/2013	2	135	9	214	9	203	832	33	41985	6	84	7	196	2179	78	50485
5/09/2013	3	125	4	252	2	217	903	23	65724	3	82	11	227	1866	79	49164
5/10/2013	7	211	5	302	4	300	1293	32	73988	6	193	10	287	1908	79	49166
5/11/2013	3	109	6	133	4	135	570	28	33897	9	73	6	120	1662	89	55180
5/12/2013	2	109	4	179	3	173	734	27	59818	7	100	11	173	1487	89	57217
5/13/2013	5	138	2	240	3	232	909	25	69523	2	100	13	199	1852	72	50706
5/14/2013	7	166	1	250	1	255	1099	26	82715	6	179	11	249	2255	75	50253
5/15/2013	2	159	1	241	4	247	1005	18	72401	4	135	7	223	2333	72	49111
5/16/2013	4	174	8	259	8	256	1094	37	66297	6	166	11	239	2223	68	48524
5/17/2013	4	264	11	404	4	300	1450	32	98307	4	190	9	292	1906	73	47591
5/18/2013	7	116	12	155	8	129	594	35	38458	5	90	3	104	1655	83	53146
5/19/2013	4	93	4	121	5	116	517	25	58653	4	56	8	131	1746	90	57019
5/20/2013	2	111	4	154	7	159	711	18	51947	1	117	4	170	1771	69	51631
5/21/2013	18	304	41	458	12	330	1538	105	212291	13	171	21	275	1804	94	39317
5/22/2013	9	278	14	371	17	299	1460	79	114443	9	206	30	306	1746	73	50348
5/23/2013	2	131	5	252	10	202	881	31	42783	1	100	13	196	1601	67	50050
5/24/2013	2	103	12	172	6	163	677	31	51661	3	99	8	140	1536	80	50382
5/25/2013	2	84	4	135	4	156	576	24	51479	6	63	8	138	1387	84	51690
5/26/2013	2	106	6	165	6	154	678	26	111714	2	82	10	171	1415	86	56707
5/27/2013	2	65	6	98	2	98	403	19	38511	2	33	7	109	1558	72	57340
5/28/2013	2	92	3	172	4	148	645	22	46791	2	64	11	169	1787	68	51644
5/29/2013	2	114	9	184	4	181	813	26	82410	1	111	10	223	1823	68	50326
5/30/2013	2	148	4	252	5	209	967	23	53520	2	123	10	235	1856	70	49253
5/31/2013	4	218	9	382	10	317	1363	46	158420	8	152	15	294	1671	75	47924
6/01/2013	2	122	9	202	3	172	813	26	42687	2	121	10	196	1456	36	52980
6/02/2013	10	73	17	153	8	122	528	47	53145	5	71	7	109	4358	100	43614
6/03/2013	11	289	21	445	23	404	1790	103	142321	15	250	33	402	3426	76	56159
6/04/2013	28	480	55	1159	36	711	3414	201	557835	26	344	56	720	2417	56	55966
6/05/2013	16	356	28	570	23	504	2327	120	122084	26	320	27	577	2344	52	53982
6/06/2013	10	383	21	586	8	492	2304	87	120742	10	291	38	552	2455	51	54071
6/07/2013	10	260	11	450	7	413	1806	66	149124	13	236	25	447	1706	46	52048
6/08/2013	12	246	13	401	9	322	1539	62	93582	4	205	24	365	1436	50	56427
6/09/2013	2	167	4	265	6	198	1007	30	81158	7	151	11	226	1578	48	61580
6/10/2013	4	180	8	302	6	272	1215	45	91333	4	142	23	319	1673	36	53373
6/11/2013	12	238	10	310	11	294	1250	55	92667	6	139	16	269	1485	38	52945
6/12/2013	3	284	15	422	12	350	1649	52	124579	10	175	12	418	1706	37	51212
6/13/2013	1	142	12	246	4	247	1021	34	66517	6	101	11	285	1748	36	50252
6/14/2013	6	231	7	328	8	310	1354	36	74298	5	194	10	291	1634	32	48883
6/15/2013	4	147	5	237	10	234	939	37	88182	3	112	15	209	1432	41	53004
6/16/2013	6	227	7	466	9	353	1576	38	103656	4	156	12	374	1400	41	56793
6/17/2013	2	127	5	161	3	236	865	27	50765	4	104	13	237	1598	33	50799
6/18/2013	5	198	12	255	5	247	1094	41	61028	7	147	12	247	1601	33	48589
6/19/2013	2	137	8	195	3	197	869	30	52528	6	126	11	214	1362	27	47732
6/20/2013	7	166	7	223	9	229	953	40	77829	6	109	11	226	1407	32	46934
6/21/2013	6	134	7	202	5	197	870	31	68635	4	131	9	206	1380	32	45404
6/22/2013	6	151	9	232	3	186	913	33	55082	9	143	6	201	1233	40	51992
6/23/2013	1	121	8	190	3	119	644	20	31247	3	90	5	124	1218	40	56093
6/24/2013	6	142	5	228	5	184	846	31	51399	7	112	8	180	1514	34	48617
6/25/2013	6	155	10	244	6	196	918	43	60010	8	111	13	212	1643	30	48293
6/26/2013	3	119	5	196	2	166	798	24	47834	3	108	11	209	1400	33	47440
6/27/2013	6	144	4	210	6	235	1018	30	116468	6	140	8	289	1659	32	46656
6/28/2013	2	140	7	220	9	197	915	29	51911	4	119	7	239	1580	31	45827
6/29/2013	0	85	5	121	2	96	500	15	19441	4	81	4	117	1199	35	49368
6/30/2013	2	105	2	118	3	110	564	18	24527	3	96	8	135	1211	37	53843
7/01/2013	2	125	4	191	5	187	823	28	91514	7	107	10	213	1456	38	49819
7/02/2013	9	228	4	351	7	307	1372	44	98285	9	176	15	310	1521	40	46774
7/03/2013	1	206	9	332	5	305	1381	31	125461	6	199	10	339	1359	37	47257
7/04/2013	6	247	5	463	4	311	1521	34	121020	9	247	10	253	1173	42	50592
7/05/2013	6	249	6	297	4	274	1312	34	180317	8	227	10	265	1230	38	46721
7/06/2013	1	90	8	144	5	114	563	22	25170	3	61	5	154	1130	45	48807
7/07/2013	0	67	3	86	3	79	389	16	37428	4	60	6	97	1268	49	52486
7/08/2013	4	117	6	195	4	164	779	33	59863	7	125	12	178	1547	41	46913
7/09/2013	4	136	6	166	3	150	768	23	44540	2	133	8	183	1923	44	45843
7/10/2013	2	123	3	170	6	134	699	19	50205	1	95	7	177	2513	44	46036
7/11/2013	3	163	9	217	6	171	882	31	79685	5	113	8	218	9961	79	44920
7/12/2013	4	132	8	165	4	176	776	26	51580	3	124	7	179	2744	47	42387
7/13/2013	2	93	3	135	7	119	515	23	48894	6	62	5	106	1328	49	45881
7/14/2013	2	74	5	127	3	103	464	20	29519	5	64	5	96	1288	46	50645
7/15/2013	0	101	4	144	2	126	605	11	22071	2	90	3	144	1419	37	44897
7/16/2013	4	102	6	140	3	124	585	26	59130	4	81	9	138	1270	37	43699
7/17/2013	1	107	7	165	3	161	700	30	59630	11	94	8	173	1214	38	43606
7/18/2013	7	158	7	229	6	195	915	39	145960	7	107	12	226	1336	37	42856
7/19/2013	2	151	6	224	6	204	966	23	73917	6	192	3	195	1685	44	41435
7/20/2013	2	70	1	124	5	89	475	21	49020	3	70	10	122	1991	61	46835
7/21/2013	1	96	3	126	3	123	579	21	32182	5	100	9	134	1420	59	50674
7/22/2013	4	188	4	251	2	260	1165	29	59230	6	189	13	277	1303	43	45483
7/23/2013	1	139	4	186	3	199	890	23	43609	3	138	12	228	0	37	45057
7/24/2013	3	127	0	218	5	196	892	25	76844	6	131	11	220	471	38	44303
7/25/2013	2	130	3	175	5	159	781	20	31762	2	135	8	182	950	36	43721
7/26/2013	1	138	3	166	7	155	705	24	51457	6	103	7	143	1066	34	42759
7/27/2013	3	130	4	157	3	163	738	25	128176	5	92	10	196	962	45	46757
7/28/2013	4	100	3	169	7	130	614	25	52422	3	63	8	152	1453	52	54567
7/29/2013	0	132	11	151	4	143	690	26	57916	4	105	7	159	10511	100	46848
7/30/2013	0	154	2	189	3	179	905	17	45867	7	203	5	180	7814	94	45875
7/31/2013	2	232	5	433	3	303	1438	22	124411	3	211	9	259	2647	59	45306
8/01/2013	3	123	7	217	5	182	803	26	36242	5	118	6	163	1606	78	43596
8/02/2013	5	145	2	165	3	165	754	19	59215	4	99	5	180	1778	80	42459
8/03/2013	4	83	0	125	1	78	417	12	23552	3	50	4	81	1512	100	47471
8/04/2013	5	100	11	140	3	104	506	29	70151	3	68	7	94	1360	99	52389
8/05/2013	1	83	2	141	3	122	543	17	32927	5	61	6	136	1289	76	46831
8/06/2013	2	188	4	250	6	187	980	26	72793	3	128	11	227	1169	70	45916
8/07/2013	8	166	2	195	5	192	854	23	33368	2	138	6	163	1181	66	43860
8/08/2013	2	105	4	172	4	115	584	19	38895	1	64	8	128	1056	67	44903
8/09/2013	0	93	2	140	3	120	571	19	41051	4	95	10	123	1196	67	43600
8/10/2013	4	63	6	89	2	88	377	21	74626	1	57	8	80	996	76	48229
8/11/2013	0	48	4	104	4	62	315	14	16769	1	30	5	71	990	75	52820
8/12/2013	0	78	9	151	6	105	500	23	36232	3	61	5	105	1083	66	46571
8/13/2013	4	112	9	179	2	134	679	26	46912	4	123	7	131	1044	61	45852
8/14/2013	4	97	1	152	2	142	598	16	45678	6	73	3	134	989	63	43887
8/15/2013	3	66	2	109	0	102	437	13	16434	1	60	7	100	940	68	43456
8/16/2013	1	84	0	92	1	95	455	8	12248	1	98	5	86	911	68	42619
8/17/2013	1	69	0	75	6	65	331	15	40574	2	46	6	76	863	75	46216
8/18/2013	0	82	3	93	4	84	377	12	64288	2	37	3	81	934	76	50964
8/19/2013	2	79	6	118	4	115	493	20	33366	1	61	7	120	1054	62	44827
8/20/2013	1	85	7	126	3	149	570	19	46163	2	78	6	132	1109	57	43417
8/21/2013	2	123	2	153	1	112	709	16	32020	1	167	10	154	1231	61	42824
8/22/2013	0	95	1	169	3	140	672	12	43250	3	112	5	156	1048	59	41858
8/23/2013	2	136	7	209	2	154	899	22	55845	4	219	7	181	948	57	40770
8/24/2013	1	44	5	97	1	69	400	13	14031	0	112	6	78	853	71	44070
8/25/2013	1	56	2	100	1	53	330	12	34453	2	49	6	72	894	70	48684
8/26/2013	1	58	4	97	1	107	411	11	24642	2	64	3	85	972	55	43167
8/27/2013	1	124	7	172	3	138	646	19	62900	4	91	4	121	10683	57	42471
8/28/2013	0	112	3	127	1	118	656	10	26559	1	172	5	127	2530	51	41748
8/29/2013	2	146	2	179	3	121	738	14	49346	1	109	6	183	870	52	41821
8/30/2013	3	233	4	210	3	168	1090	25	60751	6	270	9	209	815	51	40967
8/31/2013	3	82	6	106	2	97	464	16	21049	2	77	3	102	856	61	45488
9/01/2013	0	50	3	110	5	81	372	16	22241	4	50	4	81	842	96	48856
9/02/2013	6	138	4	195	4	155	747	28	60568	4	103	10	156	923	84	49933
9/03/2013	6	208	7	306	10	267	1198	43	80448	6	195	14	222	864	79	38545
9/04/2013	4	165	5	172	6	151	764	30	62485	4	136	11	140	849	76	40905
9/05/2013	5	133	4	226	6	151	811	28	67279	6	116	7	185	727	66	40956
9/06/2013	5	134	3	203	7	194	830	29	54858	7	124	7	175	809	74	39416
9/07/2013	3	190	4	186	2	152	855	16	56839	2	165	5	162	865	81	45437
9/08/2013	2	103	8	132	3	136	547	21	46408	1	60	7	116	840	92	48935
9/09/2013	7	203	15	209	11	208	992	56	73774	7	163	16	209	883	67	42283
9/10/2013	2	156	1	199	1	156	892	15	173203	5	215	6	166	802	65	41411
9/11/2013	5	294	15	378	7	296	1447	46	70794	8	253	11	226	840	72	39869
9/12/2013	2	171	8	237	4	216	1012	21	59443	2	156	5	232	746	69	40868
9/13/2013	3	208	4	309	5	267	1309	30	48709	9	249	9	276	889	70	39683
9/14/2013	3	89	4	114	3	93	498	21	34429	4	94	7	108	723	78	44357
9/15/2013	0	86	8	116	2	96	460	18	60423	1	50	7	112	772	86	48903
9/16/2013	2	52	1	94	2	107	430	12	18601	1	53	6	124	820	66	41350
9/17/2013	2	71	4	108	2	95	474	18	33567	4	89	6	111	876	64	40565
9/18/2013	1	92	7	115	2	83	456	15	26018	2	50	3	116	780	61	39117
9/19/2013	2	86	5	117	2	116	603	17	58161	2	126	6	158	843	70	39700
9/20/2013	1	95	1	156	0	128	645	10	31217	0	121	8	145	878	71	39248
9/21/2013	3	101	4	119	0	106	605	14	37063	2	147	5	132	710	81	44571
9/22/2013	2	88	6	143	6	104	497	18	19541	2	62	2	100	701	77	47730
9/23/2013	2	123	7	161	3	125	657	26	47228	6	105	8	143	868	66	40741
9/24/2013	1	117	1	141	3	136	695	18	34176	8	167	5	134	777	66	39934
9/25/2013	1	127	2	142	3	130	673	16	24245	2	149	8	125	910	66	39522
9/26/2013	6	300	10	522	12	423	1997	60	267776	9	206	23	546	1856	83	39890
9/27/2013	4	280	6	342	9	369	1677	39	116583	8	203	12	483	2237	90	40089
9/28/2013	4	148	8	196	2	190	966	23	56598	1	150	8	282	1397	100	45240
9/29/2013	4	122	3	163	3	138	668	20	53551	4	99	6	146	1018	94	49616
9/30/2013	5	109	1	172	3	168	728	23	27925	3	109	11	170	1038	77	42275
10/01/2013	5	130	6	180	3	187	802	21	48489	4	119	3	186	963	57	41198
10/02/2013	1	123	8	163	5	175	724	24	51591	2	90	8	173	933	59	40991
10/03/2013	2	76	3	126	3	95	478	16	28894	3	63	5	118	793	60	41824
10/04/2013	3	91	8	151	3	153	589	25	36318	2	63	9	131	802	59	40827
10/05/2013	5	225	8	328	5	269	1322	27	99393	2	205	7	295	873	68	45621
10/06/2013	3	137	3	162	5	182	782	18	24839	0	108	7	193	887	71	48283
10/07/2013	6	158	2	207	2	170	848	22	56550	3	99	9	214	810	57	42111
10/08/2013	3	154	7	205	3	194	843	27	36595	2	108	12	182	1470	60	41123
10/09/2013	1	122	6	185	5	174	827	29	61012	2	106	15	240	929	56	40980
10/10/2013	2	148	6	169	2	155	852	18	155160	4	103	4	277	952	57	41321
10/11/2013	2	151	8	180	1	209	1009	25	46470	3	180	11	289	1102	61	40518
10/12/2013	2	94	5	142	4	103	557	21	42930	3	85	7	133	842	71	45004
10/13/2013	2	108	10	168	1	142	681	26	28127	4	89	9	174	835	75	48476
10/14/2013	0	69	6	138	0	114	509	15	27115	2	78	7	110	938	61	44756
10/15/2013	2	114	6	137	2	123	667	17	31937	2	116	5	177	830	56	41869
10/16/2013	0	95	3	174	6	158	729	24	125594	4	105	11	197	826	55	41664
10/17/2013	5	161	4	222	7	211	1033	36	71714	6	154	14	285	842	57	41097
10/18/2013	3	197	4	326	4	287	1398	27	60373	5	227	11	361	822	61	40006
10/19/2013	0	99	3	127	5	110	590	19	37167	4	110	7	144	845	76	45486
10/20/2013	0	121	1	164	2	140	674	13	55191	3	79	7	170	868	71	48643
10/21/2013	2	148	6	208	3	182	870	23	40089	3	122	9	210	891	55	42797
10/22/2013	6	140	7	216	3	211	863	33	69568	1	129	16	167	861	58	41330
10/23/2013	8	127	5	175	3	167	757	29	45136	2	94	11	194	3066	65	41211
10/24/2013	1	132	6	189	4	183	828	22	38943	4	96	7	228	1830	76	41445
10/25/2013	2	145	6	203	3	211	856	24	39096	6	104	7	193	1316	80	41522
10/26/2013	1	77	5	129	3	89	452	15	40848	1	54	5	103	1284	90	46579
10/27/2013	0	93	2	119	2	93	497	10	53037	0	84	6	108	1423	100	51210
10/28/2013	2	154	8	180	4	207	866	26	76970	2	127	10	198	1279	74	44422
10/29/2013	0	169	7	230	3	255	1052	22	23550	7	161	5	237	1216	67	42511
10/30/2013	2	196	1	327	6	293	1294	24	78149	2	185	13	293	1014	65	41408
10/31/2013	2	168	1	225	4	184	938	17	24113	3	132	7	229	888	60	39618
11/01/2013	4	187	2	278	5	243	1165	30	90936	7	167	12	290	794	70	41025
11/02/2013	0	83	3	155	1	127	578	10	12833	2	95	4	118	864	82	46132
11/03/2013	5	73	2	113	3	128	518	19	30265	1	72	8	132	881	76	50032
11/04/2013	4	127	9	205	5	210	909	27	43084	3	144	6	223	897	63	41973
11/05/2013	2	166	2	252	2	215	1019	20	105723	5	151	9	235	855	60	41522
11/06/2013	1	163	5	233	1	243	1057	18	50188	2	179	9	239	894	64	41472
11/07/2013	2	202	10	322	5	279	1347	33	93416	6	186	10	358	965	72	43364
11/08/2013	3	232	7	391	5	315	1637	34	94939	3	288	16	411	896	63	41674
11/09/2013	2	170	4	279	2	228	1039	24	38303	5	144	11	218	949	79	46182
11/10/2013	0	117	6	190	3	172	786	24	58399	5	113	10	194	813	75	49037
11/11/2013	4	184	4	227	4	186	1011	23	46178	3	129	8	285	911	66	44702
11/12/2013	3	139	2	206	8	195	870	25	37110	4	110	8	220	1013	63	41894
11/13/2013	4	141	9	220	2	215	927	23	45489	3	111	5	240	958	60	40759
11/14/2013	2	113	4	176	2	144	747	17	41715	3	119	6	195	919	62	40480
11/15/2013	3	112	3	190	1	162	777	20	40107	4	117	9	196	986	68	40003
11/16/2013	2	92	4	119	3	112	562	18	42393	1	97	8	142	1077	84	46531
11/17/2013	4	118	4	163	6	132	641	28	53977	6	99	8	129	1061	81	49660
11/18/2013	3	126	5	178	6	182	781	25	61540	3	124	8	171	1289	68	42388
11/19/2013	6	191	7	369	17	306	1400	58	240593	5	147	23	387	1412	97	45044
11/20/2013	6	194	9	267	9	253	1187	53	75740	7	139	22	334	1509	90	45897
11/21/2013	6	149	5	248	7	213	985	35	79481	4	126	13	249	1489	89	45286
11/22/2013	5	174	6	269	7	267	1114	35	69884	3	129	14	275	1244	86	45392
11/23/2013	3	118	5	175	3	154	671	27	69138	5	96	11	128	1251	100	50761
11/24/2013	2	98	3	167	6	112	607	26	99238	8	85	7	145	1178	98	54732
11/25/2013	7	162	9	249	6	236	1066	39	57367	5	178	12	241	1251	84	46737
11/26/2013	0	180	5	267	3	245	1116	21	79176	6	192	7	232	1302	82	46653
11/27/2013	1	194	4	325	3	269	1183	23	66959	7	132	8	263	1441	83	46813
11/28/2013	2	171	8	205	4	195	963	27	57972	5	148	8	244	1436	79	45791
11/29/2013	4	117	5	197	5	148	713	22	62283	4	111	4	140	1049	85	47415
11/30/2013	3	93	4	145	2	173	638	21	67642	4	83	8	144	1006	93	49072
12/01/2013	2	54	3	91	3	118	474	19	35745	3	73	8	138	1041	46	52676
12/02/2013	6	313	18	603	13	461	1970	56	118316	7	209	12	384	1135	42	42821
12/03/2013	6	139	5	176	2	179	896	23	27998	2	140	8	262	1107	36	43616
12/04/2013	3	98	4	155	9	159	686	26	27375	3	114	7	160	1184	35	43910
12/05/2013	2	126	5	177	4	146	718	21	48471	2	95	8	174	1046	35	43381
12/06/2013	2	121	6	186	3	152	776	24	101468	2	106	11	211	947	37	43626
12/07/2013	1	155	5	249	2	195	932	23	44579	5	136	10	197	948	44	49794
12/08/2013	5	104	4	133	0	157	670	22	37986	5	106	8	170	984	47	52803
12/09/2013	3	134	2	172	4	213	846	21	56044	2	135	10	192	976	37	45175
12/10/2013	2	143	3	188	7	205	909	26	48752	3	157	11	216	1011	36	44076
12/11/2013	3	112	12	166	3	183	736	24	55015	2	100	4	175	969	34	42287
12/12/2013	4	138	5	171	2	165	761	23	49360	1	103	11	184	1041	37	41957
12/13/2013	8	118	7	186	3	159	812	30	45007	2	103	10	246	885	39	41446
12/14/2013	2	85	11	151	2	124	550	22	33642	1	73	6	117	764	48	48114
12/15/2013	1	120	6	139	3	133	669	16	54325	3	134	3	143	870	48	51377
12/16/2013	4	170	8	232	5	230	1004	30	68383	6	178	7	194	947	41	44577
12/17/2013	4	164	4	236	3	240	1080	25	52555	4	197	10	243	864	38	43196
12/18/2013	0	155	4	243	3	198	984	18	59858	5	171	6	217	843	38	42087
12/19/2013	1	136	5	181	2	171	874	16	30023	3	156	5	230	889	40	41288
12/20/2013	5	145	4	186	7	184	790	28	38708	4	102	8	173	1129	48	40927
12/21/2013	6	98	7	162	6	127	609	27	50783	4	69	4	153	1014	51	46158
12/22/2013	2	124	3	152	3	144	651	24	54519	3	93	13	138	890	49	47710
12/23/2013	3	125	5	147	7	154	697	28	49495	4	129	9	142	1073	48	41883
12/24/2013	6	132	6	222	3	184	896	34	64492	5	115	14	243	903	71	35043
12/25/2013	2	105	3	112	3	126	598	17	30966	2	80	7	175	753	52	36921
12/26/2013	1	90	3	116	3	120	587	18	34118	2	83	9	178	842	43	39893
12/27/2013	2	94	1	136	3	139	604	15	39525	2	81	7	154	804	44	41413
12/28/2013	1	81	3	131	0	133	603	14	35670	1	99	9	159	761	41	44373
12/29/2013	3	92	0	135	2	154	636	16	44222	5	80	6	175	837	52	47766
12/30/2013	0	98	5	168	6	156	708	19	37141	5	98	3	188	871	51	43191
12/31/2013	2	105	4	178	2	155	713	26	75166	7	95	11	180	1257	100	32437
1/01/2014	3	150	3	197	3	122	712	19	32105	3	128	7	115	744	49	47110
1/02/2014	3	115	6	176	1	162	751	23	67413	5	115	8	183	880	20	44866
1/03/2014	1	140	0	169	1	151	756	9	39999	3	162	4	134	893	18	44433
1/04/2014	3	103	1	122	3	142	589	13	25789	5	98	1	124	776	21	48869
1/05/2014	2	133	2	144	4	179	749	15	28954	3	117	4	176	180	21	52486
1/06/2014	2	151	2	160	4	199	837	20	56481	3	131	9	196	0	17	45340
1/07/2014	3	137	5	132	4	186	802	18	39795	2	132	4	215	977	15	44187
1/08/2014	3	111	2	170	7	190	754	21	54212	3	109	6	174	942	16	42429
1/09/2014	2	115	3	174	1	133	750	24	135936	4	141	14	187	1012	17	43423
1/10/2014	4	125	4	164	2	198	791	15	22242	1	126	4	178	966	16	42871
1/11/2014	0	84	7	95	0	123	500	15	24704	1	64	7	134	776	20	48995
1/12/2014	0	88	1	116	3	132	528	16	29837	3	71	9	121	807	19	50729
1/13/2014	4	77	1	102	1	100	444	11	22945	1	43	4	122	923	17	42723
1/14/2014	1	101	4	119	2	125	614	13	18496	3	84	3	185	877	16	42420
1/15/2014	0	75	4	121	1	130	551	18	46084	2	81	11	144	890	16	42049
1/16/2014	2	124	7	153	3	155	802	20	75909	4	162	4	208	963	14	42121
1/17/2014	1	79	7	128	1	79	510	11	14500	1	72	1	152	873	15	42580
1/18/2014	2	87	7	153	4	112	593	23	64156	6	89	4	152	878	18	49387
1/19/2014	3	173	5	225	1	158	930	23	46383	6	176	8	198	1502	23	50350
1/20/2014	2	144	5	187	4	177	850	23	44388	6	161	6	181	1403	17	46100
1/21/2014	2	141	3	174	2	142	811	22	39001	6	168	9	186	1038	16	43089
1/22/2014	2	136	5	199	4	127	748	20	38336	6	123	3	163	958	14	42630
1/23/2014	2	110	7	151	0	117	625	18	32296	3	112	6	135	840	15	41613
1/24/2014	0	78	5	109	5	103	462	17	31002	1	67	6	105	993	16	41700
1/25/2014	3	113	0	130	3	131	589	12	21544	0	111	6	104	825	17	48047
1/26/2014	0	28	7	46	2	41	187	13	16727	2	26	2	46	843	19	50269
1/27/2014	1	82	7	144	1	127	642	15	56457	1	111	5	178	1326	18	43824
1/28/2014	9	230	12	363	9	276	1328	57	92953	13	181	14	278	15817	73	38100
1/29/2014	4	186	11	281	13	227	1008	46	156084	8	128	10	186	19152	100	45001
1/30/2014	3	123	6	169	6	191	838	26	40197	5	119	6	236	10551	79	44366
1/31/2014	3	128	7	157	1	176	768	27	53693	5	133	11	174	5177	56	45309
2/01/2014	2	105	5	161	5	140	699	27	34604	4	99	11	194	2924	100	53250
2/02/2014	2	94	4	132	3	129	574	16	31084	0	81	7	138	3081	96	56182
2/03/2014	10	101	16	172	5	139	687	45	26843	8	75	6	200	2747	75	48589
2/04/2014	1	74	3	121	3	138	545	23	31550	9	65	7	147	2335	69	47688
2/05/2014	4	151	9	257	3	205	1065	26	83578	3	143	7	309	2826	70	49394
2/06/2014	3	131	6	185	3	175	871	24	57094	5	108	7	272	2630	67	48308
2/07/2014	3	98	7	144	4	153	705	28	40091	7	114	7	196	2305	65	47741
2/08/2014	2	117	3	132	4	116	579	15	15015	3	69	3	145	1732	64	54176
2/09/2014	0	85	1	125	3	98	474	15	57172	2	54	9	112	1801	69	57213
2/10/2014	2	64	1	122	3	103	541	17	30255	3	64	8	188	2164	59	48533
2/11/2014	2	59	4	140	3	122	508	19	26358	4	58	6	129	1764	51	48335
2/12/2014	3	70	3	127	6	113	579	28	61962	4	95	12	174	1523	50	47393
2/13/2014	5	119	8	176	5	167	811	27	49832	1	97	8	252	1422	48	48655
2/14/2014	3	120	1	165	5	148	760	26	56077	5	97	12	230	1193	50	45106
2/15/2014	4	113	3	161	4	145	648	25	44486	4	80	10	149	1208	54	54746
2/16/2014	2	117	3	169	2	157	786	28	66395	8	150	13	193	1130	56	57015
2/17/2014	3	96	8	164	1	128	579	17	25207	0	77	5	114	1253	45	51808
2/18/2014	1	125	9	149	6	134	668	27	60162	3	88	8	172	1168	43	46572
2/19/2014	2	92	2	129	1	109	531	15	30863	3	46	7	155	1250	41	46050
2/20/2014	3	84	4	164	2	146	633	20	37757	3	80	8	159	3501	42	46120
2/21/2014	2	81	3	114	3	109	506	18	32952	3	76	7	126	1548	42	46471
2/22/2014	1	58	3	118	3	101	415	15	21055	2	41	6	97	1092	47	52134
2/23/2014	2	109	4	150	1	123	624	13	52804	1	106	5	136	1162	51	55667
2/24/2014	1	123	5	134	3	132	704	17	21850	3	114	5	201	1462	41	47068
2/25/2014	2	107	9	162	6	161	723	25	39234	4	107	4	186	1545	43	43587
2/26/2014	0	103	4	138	1	112	610	17	40096	5	98	7	159	1315	41	45386
2/27/2014	4	169	1	216	2	203	1031	16	26887	1	177	8	266	1185	38	45110
2/28/2014	2	87	4	141	5	141	585	18	53767	0	69	7	147	1229	47	44317
3/01/2014	0	88	6	143	5	97	484	22	33579	3	63	8	93	965	99	50365
3/02/2014	4	101	4	171	2	117	607	25	54668	5	85	10	133	942	100	54087
3/03/2014	3	65	4	110	1	108	461	17	28121	3	59	6	119	1000	78	46592
3/04/2014	5	94	3	119	4	135	530	19	27501	5	62	2	120	1313	83	45573
3/05/2014	3	119	4	197	6	158	756	28	74542	4	90	11	192	1136	76	44065
3/06/2014	3	89	6	162	2	159	651	29	45121	6	74	12	167	1055	76	43266
3/07/2014	3	79	7	158	4	119	544	18	31412	1	56	3	132	1095	76	43773
3/08/2014	1	61	0	114	3	107	413	12	30877	3	52	5	79	851	84	48429
3/09/2014	6	74	5	111	0	89	393	15	40733	2	42	2	77	996	88	53019
3/10/2014	3	92	4	127	1	148	587	18	19873	3	62	7	158	1026	71	44979
3/11/2014	3	64	6	98	2	112	413	18	28906	2	44	5	95	1053	72	44376
3/12/2014	5	78	10	188	8	173	703	42	63651	7	65	12	199	914	72	38554
3/13/2014	8	126	11	330	6	201	1031	40	80310	4	129	11	245	923	71	43741
3/14/2014	2	166	10	228	4	189	1056	29	78882	4	198	9	275	908	66	42778
3/15/2014	1	181	3	257	5	203	1047	19	43793	4	163	6	243	773	81	47873
3/16/2014	3	108	6	144	3	151	642	24	55896	4	90	8	149	837	85	51761
3/17/2014	6	97	4	136	2	116	545	17	38341	1	65	4	131	933	63	44893
3/18/2014	0	82	5	134	1	134	527	12	24549	1	72	5	105	959	65	43649
3/19/2014	6	132	3	183	3	173	817	19	29109	3	118	4	211	978	68	43146
3/20/2014	4	120	3	146	0	142	705	23	100579	8	98	8	199	929	63	43153
3/21/2014	2	89	2	149	4	150	688	19	41869	4	79	7	221	942	66	42046
3/22/2014	0	77	1	87	1	85	446	8	13376	1	62	5	135	799	71	47324
3/23/2014	1	63	5	102	3	110	439	17	42029	1	39	7	125	839	74	51608
3/24/2014	3	109	3	137	5	153	679	17	17100	1	92	5	188	871	58	42958
3/25/2014	2	382	4	461	5	490	2357	27	270120	8	474	8	550	989	58	40760
3/26/2014	2	532	5	728	6	679	3597	26	105203	5	781	8	877	978	61	40548
3/27/2014	1	484	4	655	3	651	3455	21	57647	6	801	7	864	984	63	40748
3/28/2014	2	384	4	517	2	542	2635	22	136322	6	527	8	665	906	60	40466
3/29/2014	3	170	2	235	2	258	1095	22	32098	7	180	8	252	803	69	44919
3/30/2014	3	127	0	192	2	194	791	11	29814	3	94	3	184	851	79	46595
3/31/2014	2	104	4	154	3	160	709	19	46169	5	120	5	171	936	68	40629
4/01/2014	9	159	9	218	4	238	990	32	48256	4	201	6	174	917	73	39590
4/02/2014	2	136	5	161	3	203	769	19	52303	4	120	5	149	856	76	39699
4/03/2014	3	146	6	251	3	191	917	25	65376	5	133	8	196	1031	71	39684
4/04/2014	3	110	3	149	2	153	686	20	27233	3	125	9	149	848	72	39317
4/05/2014	1	82	5	115	5	137	515	20	33666	2	59	7	122	734	91	43898
4/06/2014	0	67	4	104	2	105	421	12	17925	1	46	5	99	849	90	46147
4/07/2014	3	93	4	144	2	153	648	19	57462	2	105	8	153	911	76	40271
4/08/2014	4	100	4	156	1	147	657	15	29193	1	83	5	171	992	73	39301
4/09/2014	3	99	3	158	2	170	711	20	39328	5	95	7	189	999	76	37692
4/10/2014	2	122	0	177	3	160	767	12	40499	3	108	4	200	839	74	38344
4/11/2014	4	193	7	282	2	249	1214	21	46255	2	164	6	326	924	82	37599
4/12/2014	2	130	9	210	3	187	808	25	51522	3	107	8	174	744	87	40972
4/13/2014	3	94	5	156	2	146	580	19	30971	1	71	8	113	717	93	45098
4/14/2014	3	155	4	255	4	220	962	22	76000	6	137	5	195	1161	83	38492
4/15/2014	3	120	1	192	1	199	782	16	35427	5	121	6	150	1162	81	39089
4/16/2014	1	85	6	166	0	160	678	17	39592	1	83	9	184	1022	78	37927
4/17/2014	2	169	5	268	3	282	1292	29	75549	8	205	11	368	885	81	37233
4/18/2014	2	128	0	164	8	172	769	22	49442	4	93	8	212	3545	93	38784
4/19/2014	1	96	4	172	1	141	660	16	26155	3	79	7	172	1034	92	39679
4/20/2014	1	124	3	207	6	173	721	21	24734	3	85	8	132	829	92	39846
4/21/2014	3	123	5	174	0	159	660	19	38023	3	80	8	124	915	82	37664
4/22/2014	0	132	5	200	1	275	966	14	52495	3	119	5	240	913	75	38151
4/23/2014	0	123	0	206	6	213	911	16	35833	4	134	6	235	992	75	37633
4/24/2014	2	119	4	174	8	184	767	22	49546	1	96	7	194	930	75	37520
4/25/2014	3	72	2	156	0	144	563	15	21668	3	57	7	134	1230	84	35594
4/26/2014	1	165	1	189	1	226	903	19	36964	5	129	11	194	873	89	39905
4/27/2014	2	116	5	132	2	151	649	14	31803	0	94	5	156	880	88	43602
4/28/2014	4	146	6	218	9	197	822	29	98215	3	92	7	169	1086	87	35434
4/29/2014	7	137	5	218	5	220	866	28	48191	4	101	7	190	1266	88	37225
4/30/2014	5	92	6	192	8	180	737	27	63077	2	68	6	205	1385	100	37137
5/01/2014	4	109	8	181	4	173	723	34	44256	8	79	10	181	1546	73	37993
5/02/2014	11	222	20	417	13	326	1514	74	135075	9	169	21	380	1588	73	38515
5/03/2014	9	211	14	293	9	301	1262	54	100800	4	146	18	311	1655	92	42927
5/04/2014	3	178	8	279	6	289	1143	40	120224	6	126	17	271	1677	93	47313
5/05/2014	4	158	3	248	5	219	1058	24	32846	6	158	6	275	2319	91	41745
5/06/2014	6	180	6	268	3	253	1120	28	81381	2	140	11	279	1853	84	42919
5/07/2014	3	168	6	219	3	226	946	19	123566	3	130	4	203	1671	73	42780
5/08/2014	1	134	3	220	5	228	931	15	58544	1	110	5	239	1602	77	42816
5/09/2014	1	194	6	234	3	229	958	19	101153	1	87	8	214	1537	76	40595
5/10/2014	2	77	3	148	1	129	559	13	42158	2	69	5	136	1030	76	45649
5/11/2014	3	61	1	97	3	123	489	11	34920	0	62	4	146	1043	76	46982
5/12/2014	2	107	3	183	4	206	864	18	87531	2	112	7	256	1045	58	42195
5/13/2014	1	135	8	196	6	203	887	25	43823	2	108	8	245	1057	59	41909
5/14/2014	3	134	5	188	7	226	915	25	42402	2	109	8	258	1313	53	40888
5/15/2014	1	81	2	141	0	129	577	11	32890	1	65	7	161	1788	65	40179
5/16/2014	2	114	4	208	2	175	795	21	42161	5	93	8	205	1251	59	38762
5/17/2014	2	51	4	105	1	70	480	9	13177	1	72	1	182	1058	68	42346
5/18/2014	3	66	4	113	0	108	498	16	28899	3	57	6	154	926	74	46321
5/19/2014	2	94	4	154	3	160	667	16	41386	2	69	5	190	1046	56	41606
5/20/2014	1	82	4	155	3	157	684	16	31078	2	100	6	190	1068	55	39729
5/21/2014	2	49	4	93	0	106	463	15	18161	0	45	9	170	1014	47	39310
5/22/2014	3	63	1	117	1	115	532	14	27282	4	65	5	172	1076	53	37689
5/23/2014	2	111	3	156	3	176	743	16	53954	1	83	7	217	1020	55	38188
5/24/2014	5	74	1	135	5	100	456	15	26621	1	58	3	89	1358	93	41338
5/25/2014	0	63	4	113	4	89	424	14	32607	1	62	5	97	1494	100	45402
5/26/2014	1	60	2	110	5	103	455	16	40917	1	40	7	142	1047	59	46656
5/27/2014	1	87	4	150	3	146	612	18	43623	0	65	10	164	1033	55	40239
5/28/2014	1	87	2	138	4	124	567	15	44286	0	58	8	160	968	51	38648
5/29/2014	1	68	3	120	2	132	487	11	29489	2	49	3	118	891	52	38831
5/30/2014	3	77	5	146	2	154	561	20	43408	1	68	9	116	791	55	37880
5/31/2014	1	61	2	91	1	85	375	12	18324	2	51	6	87	708	58	40806
6/01/2014	0	53	2	77	0	91	380	10	32867	6	72	2	87	1107	93	44797
6/02/2014	0	87	4	132	2	140	628	20	34977	6	71	8	198	852	75	39829
6/03/2014	7	237	8	344	8	381	1516	48	126880	9	186	16	368	923	94	39979
6/04/2014	2	152	7	244	5	240	960	34	64244	5	87	15	237	897	85	41725
6/05/2014	2	69	5	172	6	193	672	23	62009	2	68	8	170	1040	83	40275
6/06/2014	1	71	3	134	4	128	518	15	22943	3	62	4	123	997	84	39133
6/07/2014	3	81	6	154	9	134	546	30	54941	3	47	9	130	744	99	42664
6/08/2014	3	61	7	140	4	110	524	22	39342	3	55	5	158	758	100	45619
6/09/2014	1	68	1	120	4	116	512	16	29768	7	74	3	134	913	83	40389
6/10/2014	2	86	5	136	3	164	580	19	37711	4	62	5	132	938	82	40052
6/11/2014	2	76	1	105	0	116	505	10	23876	1	73	6	135	894	80	39549
6/12/2014	3	80	3	116	2	102	501	16	26986	4	71	4	132	811	83	38545
6/13/2014	3	74	2	128	1	90	503	12	23503	3	84	3	127	816	72	37009
6/14/2014	3	54	2	109	1	112	409	10	15873	1	43	3	91	686	86	42519
6/15/2014	2	65	3	95	3	105	446	15	37632	3	58	4	123	1143	95	44468
6/16/2014	1	67	3	89	3	130	483	14	199165	1	64	6	133	1378	75	39514
6/17/2014	1	94	1	118	5	117	550	14	24438	3	84	4	137	1125	76	39556
6/18/2014	3	96	7	136	0	135	602	15	21156	1	82	4	153	858	72	36062
6/19/2014	6	95	5	114	2	119	566	16	35409	1	90	2	148	906	75	38280
6/20/2014	4	92	4	141	1	170	611	16	32248	1	76	6	132	809	75	36835
6/21/2014	0	62	5	82	2	104	416	14	26163	2	50	5	118	705	91	39079
6/22/2014	1	65	1	86	5	72	399	10	15894	2	74	1	102	748	89	43541
6/23/2014	3	101	6	157	1	159	687	13	29061	1	118	2	152	845	73	38080
6/24/2014	4	93	6	156	1	155	580	17	38006	2	70	4	106	822	78	36897
6/25/2014	2	61	3	104	1	78	390	15	36883	3	44	6	103	826	65	36873
6/26/2014	5	75	5	109	1	122	498	18	43540	3	74	4	118	676	67	35932
6/27/2014	2	80	1	134	5	106	512	15	38573	2	68	5	124	713	71	35560
6/28/2014	2	63	1	66	0	55	273	3	2958	0	43	0	46	632	81	39392
6/29/2014	1	75	2	93	1	72	412	10	20769	4	75	2	97	659	81	42671
6/30/2014	1	87	7	109	7	129	600	18	45021	0	108	3	167	799	68	37315
7/01/2014	2	111	3	129	1	143	639	14	25735	1	96	7	160	797	56	37357
7/02/2014	1	87	5	119	3	112	513	14	25102	0	66	5	129	761	50	36621
7/03/2014	1	65	6	114	1	80	454	14	41562	2	85	4	110	865	55	36721
7/04/2014	2	60	5	103	3	69	377	16	23246	2	70	4	75	719	51	37343
7/05/2014	1	74	5	91	3	81	418	15	43804	1	54	5	118	611	64	38742
7/06/2014	1	43	3	78	2	63	312	9	12605	1	43	2	85	688	65	42091
7/07/2014	0	58	0	71	0	108	416	2	3110	0	72	2	107	832	55	37821
7/08/2014	3	83	7	123	3	124	581	24	47515	1	82	10	169	835	54	36608
7/09/2014	1	99	4	192	4	129	637	19	99647	3	81	7	136	749	51	35847
7/10/2014	3	99	3	183	7	170	704	21	25957	2	95	6	157	766	55	35472
7/11/2014	2	104	7	135	2	179	697	20	27538	6	101	3	178	817	54	34713
7/12/2014	5	90	3	136	3	124	574	14	56636	0	79	3	145	699	64	38012
7/13/2014	0	67	6	139	1	115	512	13	28907	1	55	5	136	850	82	36698
7/14/2014	1	107	8	150	0	129	698	21	42454	5	117	7	195	1043	56	36867
7/15/2014	2	135	5	197	5	207	977	23	85097	2	146	9	292	873	57	35583
7/16/2014	0	66	6	116	3	134	551	13	10624	2	75	2	160	1467	60	34804
7/17/2014	2	84	6	117	0	130	534	18	27403	3	69	7	134	1025	54	34414
7/18/2014	0	67	2	119	2	126	498	11	19152	1	59	6	127	825	53	33147
7/19/2014	2	56	3	84	5	98	402	10	18458	0	70	0	94	770	65	36583
7/20/2014	2	54	2	99	3	77	391	12	21235	0	46	5	115	791	71	39734
7/21/2014	3	105	1	151	7	181	693	23	57676	4	102	8	154	936	58	35763
7/22/2014	2	177	5	315	9	251	1178	37	69421	7	165	14	270	1249	81	35390
7/23/2014	5	150	3	190	1	186	848	25	42149	5	111	11	211	1610	100	36478
7/24/2014	5	150	6	234	3	244	978	23	70002	3	123	6	227	1488	87	36367
7/25/2014	2	126	5	171	5	159	735	27	53795	4	123	11	156	1142	77	36179
7/26/2014	6	139	4	218	2	197	931	22	51175	5	166	5	211	822	77	39544
7/27/2014	1	83	4	122	2	125	523	15	20861	4	72	4	121	922	79	43203
7/28/2014	1	130	5	181	0	170	828	20	49960	4	167	10	180	972	62	38462
7/29/2014	2	148	3	236	3	173	841	18	52546	4	118	6	166	940	66	37588
7/30/2014	3	116	7	252	5	207	840	33	48236	8	113	10	152	832	62	37053
7/31/2014	0	104	6	145	1	152	677	21	35143	3	98	11	178	844	60	35410
8/01/2014	3	62	0	111	1	85	433	12	20271	4	62	4	113	791	65	34489
8/02/2014	4	45	1	104	2	82	373	14	30009	2	48	5	94	672	77	38483
8/03/2014	1	43	1	83	0	69	338	5	9283	1	63	2	80	744	86	41351
8/04/2014	2	68	1	105	0	105	491	9	22106	3	76	3	137	872	70	37227
8/05/2014	1	71	3	123	0	132	552	11	22954	3	90	4	136	879	67	36390
8/06/2014	1	113	2	139	4	129	702	18	37545	6	118	5	203	854	67	35692
8/07/2014	1	108	0	156	2	138	680	13	28442	8	108	2	170	860	74	34849
8/08/2014	3	75	2	131	6	133	589	20	49765	4	81	5	169	795	68	35371
8/09/2014	0	77	2	104	3	103	494	11	17634	3	86	3	124	675	79	38881
8/10/2014	2	80	3	109	2	158	565	16	33205	3	91	6	127	719	84	42316
8/11/2014	6	93	3	99	1	96	497	19	19305	2	88	7	121	761	65	37623
8/12/2014	1	190	5	314	5	214	1036	20	69812	1	92	8	226	1240	100	36993
8/13/2014	3	102	3	148	3	150	625	21	37629	5	81	7	144	798	64	36857
8/14/2014	3	133	4	189	2	180	727	16	28355	4	85	3	140	786	63	35824
8/15/2014	3	64	6	88	2	93	393	16	25071	2	68	3	80	884	71	35155
8/16/2014	1	54	3	104	0	101	432	10	24572	2	57	4	116	787	82	39751
8/17/2014	3	72	5	110	3	116	543	27	43411	5	65	11	180	797	91	44101
8/18/2014	0	110	2	170	1	147	713	10	100137	2	109	5	177	1241	71	37703
8/19/2014	1	136	2	181	3	205	931	14	41133	2	154	6	255	1033	70	37494
8/20/2014	1	239	2	309	3	312	1438	17	102890	4	159	7	419	897	68	37233
8/21/2014	3	134	5	189	1	156	818	15	57706	2	102	4	237	1079	96	33630
8/22/2014	3	209	7	345	2	235	1249	23	41836	7	165	4	295	940	87	36072
8/23/2014	1	68	1	64	2	62	319	12	41364	1	50	7	75	715	84	40737
8/24/2014	0	43	1	64	2	55	291	11	19774	2	52	6	77	835	85	44165
8/25/2014	2	55	6	89	1	64	352	14	34293	2	47	3	97	779	69	38334
8/26/2014	6	116	4	212	5	187	762	33	73221	9	77	9	170	843	70	35354
8/27/2014	2	193	8	287	3	239	1209	29	178230	8	180	8	310	780	78	37154
8/28/2014	2	174	4	203	3	222	989	21	32761	3	144	9	246	0	77	36075
8/29/2014	2	203	3	224	1	246	1142	17	18209	7	196	4	273	860	77	36503
8/30/2014	0	159	6	173	2	190	940	17	28616	4	191	5	227	715	86	40371
8/31/2014	3	126	2	166	2	130	739	11	26416	0	138	4	179	749	89	43706
9/01/2014	2	162	4	231	1	189	971	11	16482	1	211	3	178	1338	86	44242
9/02/2014	0	152	8	194	2	155	856	15	15647	2	190	3	165	791	75	37881
9/03/2014	1	197	6	194	1	165	1061	14	22644	3	257	3	248	769	74	37124
9/04/2014	1	74	6	110	6	136	520	15	28227	1	70	1	130	804	68	36341
9/05/2014	4	86	4	134	1	110	501	15	54060	1	82	5	89	900	77	36211
9/06/2014	3	72	2	105	1	94	526	12	42400	1	93	5	162	700	90	40581
9/07/2014	2	72	1	82	1	71	387	13	22448	1	63	8	99	782	100	43671
9/08/2014	4	79	2	112	1	135	592	18	25488	2	99	9	167	838	70	37971
9/09/2014	2	63	6	103	1	89	444	21	69186	3	81	9	108	852	69	36926
9/10/2014	3	138	2	173	2	162	866	20	100021	2	191	11	202	803	65	36686
9/11/2014	1	187	3	190	1	223	1167	15	21563	1	264	9	303	878	65	36331
9/12/2014	0	149	2	173	4	193	964	15	35516	3	244	6	205	749	72	35927
9/13/2014	1	74	4	107	6	85	482	15	24217	3	117	1	99	713	79	40128
9/14/2014	1	116	3	114	4	103	575	12	29629	0	109	4	133	749	82	41964
9/15/2014	1	82	4	135	0	117	618	17	35687	5	132	7	152	809	69	37243
9/16/2014	3	90	2	90	1	108	526	13	28353	3	106	4	132	938	70	35220
9/17/2014	1	109	4	139	2	112	597	14	20405	3	108	4	129	868	71	35097
9/18/2014	1	46	2	47	1	52	261	7	15601	0	42	3	74	910	63	35928
9/19/2014	2	65	1	96	0	78	434	11	17664	7	95	1	100	883	63	34971
9/20/2014	1	46	0	54	1	49	239	6	8501	1	43	3	47	749	76	38706
9/21/2014	2	52	6	79	1	98	367	14	26136	0	58	5	80	753	82	39295
9/22/2014	0	90	3	115	3	81	480	10	43431	0	91	4	103	911	73	35125
9/23/2014	4	51	4	81	2	62	325	14	74985	0	49	4	82	928	67	35925
9/24/2014	3	82	8	139	5	119	536	22	25292	3	89	3	107	829	70	34428
9/25/2014	1	90	4	95	1	114	479	15	39027	2	64	7	116	750	66	34585
9/26/2014	4	94	2	144	4	113	573	17	32163	5	108	2	114	766	80	34188
9/27/2014	0	121	5	147	2	140	668	17	33333	4	95	6	165	680	83	38276
9/28/2014	0	65	3	89	4	93	390	12	22788	0	52	5	91	701	83	40531
9/29/2014	3	65	2	101	3	73	400	13	13399	1	75	4	86	738	72	36076
9/30/2014	7	80	12	154	6	136	592	38	62927	3	84	10	138	810	76	33001
10/01/2014	1	80	4	104	3	87	461	19	19710	5	85	6	105	811	81	35017
10/02/2014	3	60	7	82	3	75	329	18	18998	2	55	3	57	774	81	34612
10/03/2014	1	84	4	130	3	92	471	17	38628	2	54	7	111	831	79	34611
10/04/2014	1	81	7	136	2	89	448	18	38770	2	54	6	88	656	96	40032
10/05/2014	1	30	4	67	3	57	231	11	10875	2	33	1	44	701	97	42160
10/06/2014	3	52	5	82	1	66	324	17	21566	4	46	4	78	766	75	36707
10/07/2014	2	43	4	85	3	82	348	15	19863	1	45	5	93	688	71	36175
10/08/2014	2	48	6	93	1	60	301	17	37559	2	34	6	66	680	64	36294
10/09/2014	1	61	5	96	3	81	377	15	19199	1	45	5	94	757	73	35250
10/10/2014	1	48	3	69	3	77	311	14	35556	3	52	4	65	785	69	35041
10/11/2014	3	72	3	75	3	77	376	12	34747	1	62	2	90	599	84	40063
10/12/2014	0	62	2	70	3	63	313	9	15091	1	46	3	72	748	91	42020
10/13/2014	1	66	3	103	1	120	452	13	52112	1	68	7	95	829	80	38615
10/14/2014	1	44	2	100	0	77	344	6	7035	0	43	3	80	825	71	35183
10/15/2014	0	42	3	70	4	68	281	8	24603	0	31	1	70	699	70	35296
10/16/2014	0	30	4	67	0	48	231	6	8267	0	22	2	64	798	84	35121
10/17/2014	0	84	6	176	6	156	607	19	47194	2	74	5	117	702	80	35478
10/18/2014	2	46	6	80	1	58	303	15	55726	3	45	3	74	630	100	40699
10/19/2014	0	63	4	96	0	81	384	8	22423	0	56	4	88	652	98	42758
10/20/2014	2	51	2	81	0	74	375	15	26213	1	63	10	106	783	85	37507
10/21/2014	1	100	6	144	1	120	561	19	43505	6	57	5	140	790	83	37546
10/22/2014	3	50	1	81	0	73	337	11	15445	4	39	3	94	669	76	37438
10/23/2014	0	81	5	119	3	114	532	15	54903	1	67	6	151	728	74	37401
10/24/2014	2	65	2	72	0	65	378	10	9896	2	65	4	111	733	79	36171
10/25/2014	1	40	3	53	1	42	213	7	10149	1	30	1	48	573	75	41239
10/26/2014	1	53	3	64	3	71	290	14	30591	3	26	4	76	592	86	43935
10/27/2014	0	72	2	63	3	65	351	13	20943	2	64	6	87	748	74	37652
10/28/2014	2	57	0	72	1	84	357	8	11436	0	59	5	85	755	73	37591
10/29/2014	2	87	1	131	3	109	510	16	43647	4	83	6	100	751	76	37613
10/30/2014	2	153	6	198	1	155	844	22	77301	9	125	4	213	779	77	36418
10/31/2014	2	101	1	143	1	128	668	10	23794	1	135	5	161	829	82	36143
11/01/2014	0	42	1	59	2	41	322	6	10688	1	83	2	97	745	41	42581
11/02/2014	1	57	2	58	1	71	328	10	12357	1	58	5	84	719	44	46688
11/03/2014	1	72	0	74	2	82	436	9	35829	1	92	5	116	780	31	40075
11/04/2014	4	95	13	139	5	133	623	33	51453	4	86	7	170	829	37	39906
11/05/2014	3	76	8	128	2	140	537	28	39886	3	60	12	133	739	37	39195
11/06/2014	3	77	7	100	1	106	487	22	31823	3	55	8	149	737	35	38540
11/07/2014	2	71	4	87	2	104	445	15	26958	2	76	5	107	774	35	37714
11/08/2014	2	63	3	72	1	72	355	13	30726	3	49	4	99	743	39	42421
11/09/2014	2	44	1	51	3	50	255	9	9426	1	43	2	67	755	42	44220
11/10/2014	1	39	6	81	3	69	334	17	30303	5	61	2	84	854	35	38476
11/11/2014	0	63	3	110	2	71	356	15	57273	5	45	5	67	741	35	39148
11/12/2014	3	61	2	110	3	92	420	15	28380	3	53	4	104	786	31	36462
11/13/2014	1	58	3	89	1	69	364	9	12564	0	61	4	87	856	30	35932
11/14/2014	0	79	4	88	3	92	403	18	31063	2	45	9	99	830	32	36385
11/15/2014	5	70	2	67	1	69	358	18	71632	0	46	10	106	775	41	40797
11/16/2014	1	70	3	77	0	87	368	7	5957	1	46	2	88	752	42	43263
11/17/2014	3	85	6	87	2	98	438	16	21656	1	67	4	101	878	33	37402
11/18/2014	1	67	2	85	3	86	396	10	16021	2	61	2	97	823	31	35601
11/19/2014	1	45	1	57	2	55	264	10	27705	1	40	5	67	739	31	35182
11/20/2014	0	62	7	76	3	76	413	15	106201	2	84	3	115	747	29	34222
11/21/2014	1	80	7	69	3	87	488	16	59495	2	108	3	144	746	30	33833
11/22/2014	1	49	7	92	0	109	532	15	25886	1	48	6	234	211312	100	39466
11/23/2014	1	44	4	66	0	61	317	8	8389	1	39	2	107	48604	90	43053
11/24/2014	0	35	6	62	1	49	234	10	12796	0	20	3	68	3138	60	36801
11/25/2014	1	43	3	75	1	88	332	15	18182	3	46	7	80	2052	48	37422
11/26/2014	0	63	2	73	6	65	347	11	22299	1	60	2	86	1718	45	37656
11/27/2014	1	66	0	95	4	76	412	10	66418	0	72	5	103	1201	47	36989
11/28/2014	2	47	3	64	2	65	297	16	27740	4	39	5	82	1091	46	38658
11/29/2014	1	37	4	44	2	41	222	9	16985	0	55	2	45	925	53	39712
11/30/2014	1	34	2	55	2	46	233	14	21182	3	26	6	72	865	52	42892
12/01/2014	2	59	5	95	3	85	404	13	32097	1	65	2	100	1157	45	36505
12/02/2014	2	97	4	92	1	96	469	19	80707	2	67	10	117	1040	43	36520
12/03/2014	0	81	6	105	5	111	489	19	37711	3	78	5	114	1576	40	36298
12/04/2014	0	83	4	129	1	120	560	12	27379	1	90	6	138	1165	40	35854
12/05/2014	6	97	3	108	1	114	562	22	36709	4	104	8	139	948	43	36153
12/06/2014	5	59	4	81	4	85	388	16	18288	1	56	2	107	1122	54	41212
12/07/2014	1	65	1	78	1	70	342	13	32332	4	39	6	90	1084	53	44439
12/08/2014	2	54	5	79	3	94	382	16	26119	1	50	5	105	1055	43	37921
12/09/2014	6	83	17	155	4	149	627	53	82816	2	48	24	192	1103	54	35180
12/10/2014	7	97	12	176	5	179	747	55	136704	8	72	23	223	1458	67	38120
12/11/2014	3	88	5	107	2	122	530	17	13611	2	69	5	144	1433	65	38742
12/12/2014	4	102	5	129	5	131	647	34	76496	4	120	16	165	2128	69	38024
12/13/2014	3	70	2	102	4	98	454	14	15342	1	78	4	106	1362	70	43891
12/14/2014	3	39	0	66	4	47	267	14	22181	2	53	5	62	913	59	45562
12/15/2014	3	48	5	89	3	92	418	20	44945	2	63	7	126	1062	54	39480
12/16/2014	0	65	4	76	6	87	396	21	24412	3	75	8	93	1034	48	37970
12/17/2014	1	75	7	88	2	74	425	22	28929	2	83	10	105	986	49	37768
12/18/2014	2	81	6	101	2	119	501	16	37772	1	85	5	115	893	50	37533
12/19/2014	4	73	4	91	3	123	504	22	37617	5	79	6	138	823	54	36721
12/20/2014	3	55	2	65	4	65	338	13	19885	1	58	3	95	824	64	41435
12/21/2014	1	61	1	89	2	80	361	11	27816	2	42	5	89	799	66	43231
12/22/2014	2	43	6	86	1	76	356	14	14888	1	51	4	100	928	57	37998
12/23/2014	2	62	2	70	3	70	325	13	24215	2	53	4	70	903	59	36346
12/24/2014	3	46	3	55	1	81	320	14	24358	3	59	4	79	783	75	29976
12/25/2014	0	63	4	98	3	124	484	17	30382	2	99	8	100	653	63	32026
12/26/2014	2	50	3	59	0	67	308	13	15828	4	62	4	70	742	57	35735
12/27/2014	0	37	4	62	4	49	241	10	11512	1	44	1	49	712	54	39261
12/28/2014	1	31	2	57	2	63	241	10	19289	2	25	3	65	742	55	41399
12/29/2014	3	53	3	65	1	69	319	14	22230	2	47	5	85	894	57	37632
12/30/2014	4	46	4	56	1	58	272	13	35076	1	60	3	52	871	60	37716
12/31/2014	3	64	6	80	1	72	370	21	24888	1	65	10	89	832	100	27561
1/01/2015	4	61	1	110	2	78	396	14	39580	2	46	5	101	821	100	40579
1/02/2015	2	52	2	84	5	78	366	14	14672	1	50	4	102	987	45	39956
1/03/2015	1	77	2	91	1	74	416	13	27938	4	79	5	95	897	46	43407
1/04/2015	2	44	3	67	2	52	276	10	22771	1	38	2	75	1333	47	44744
1/05/2015	2	42	0	70	1	72	323	5	4655	0	52	2	87	1277	38	38302
1/06/2015	1	42	2	60	1	70	285	10	14156	0	32	6	81	1155	37	38824
1/07/2015	0	49	1	78	2	77	345	14	27238	4	59	7	82	1103	39	38339
1/08/2015	2	72	5	114	2	122	509	18	27490	5	81	4	120	890	37	39511
1/09/2015	0	46	4	66	1	94	342	11	27500	1	52	5	84	896	39	38565
1/10/2015	1	80	8	111	3	102	438	19	22041	2	40	5	105	690	45	44788
1/11/2015	3	18	5	58	0	63	232	14	28838	1	37	5	56	751	44	45637
1/12/2015	2	48	0	59	2	82	299	12	15071	3	33	5	77	892	33	38774
1/13/2015	2	64	2	105	6	92	419	22	37976	3	58	9	100	868	37	37467
1/14/2015	2	69	6	172	3	145	561	17	19877	1	41	5	134	891	36	37222
1/15/2015	3	101	9	179	1	182	682	26	60912	5	71	8	149	883	33	37893
1/16/2015	0	114	7	155	1	172	730	15	22126	2	103	5	186	853	33	37429
1/17/2015	5	68	3	116	2	109	499	15	35585	3	71	2	135	726	41	42573
1/18/2015	1	75	2	106	2	109	472	13	18289	4	45	4	137	774	42	44591
1/19/2015	1	37	4	88	1	102	396	14	18992	1	49	7	120	872	35	39997
1/20/2015	1	37	6	88	1	72	295	13	24645	2	26	3	72	1015	32	36895
1/21/2015	1	42	10	77	1	74	314	20	17007	2	30	6	91	879	31	37110
1/22/2015	3	43	4	71	2	67	299	17	22985	3	25	5	93	987	31	35243
1/23/2015	1	36	6	38	1	55	233	15	14992	2	31	5	73	813	31	37398
1/24/2015	2	39	4	74	1	76	279	15	93526	2	33	6	57	794	38	43233
1/25/2015	5	43	2	69	1	71	285	12	17348	2	29	2	73	908	38	44298
1/26/2015	3	74	4	101	5	100	454	21	32720	5	56	4	123	995	31	37628
1/27/2015	0	79	0	121	5	126	568	11	111173	1	70	5	172	1033	35	37180
1/28/2015	0	89	1	109	4	166	621	14	39935	2	85	7	172	906	33	36056
1/29/2015	1	75	4	73	1	110	463	10	35941	0	60	4	145	1032	32	35950
1/30/2015	0	56	7	62	0	70	321	12	13016	1	51	4	82	866	32	35939
1/31/2015	2	39	4	60	0	57	281	12	13491	0	48	6	77	588	37	41834
2/01/2015	0	50	6	72	0	50	329	9	6998	2	65	1	92	681	100	43970
2/02/2015	0	51	3	67	1	60	315	7	22529	1	48	2	89	792	79	37325
2/03/2015	1	33	5	73	1	61	290	10	13157	0	42	3	81	740	81	35797
2/04/2015	0	41	2	52	3	55	277	6	9681	0	34	1	95	745	79	36087
2/05/2015	1	42	1	53	0	39	236	4	13425	1	34	1	68	0	74	35711
2/06/2015	1	48	1	91	0	68	335	12	17145	4	51	6	77	796	77	35383
2/07/2015	0	29	3	47	0	40	180	7	5894	3	19	1	45	652	98	41472
2/08/2015	3	30	9	51	0	42	179	20	15352	3	25	5	31	728	99	43275
2/09/2015	0	104	5	102	4	111	549	15	30052	2	69	4	163	728	79	36934
2/10/2015	0	70	5	120	4	138	611	22	91891	6	115	7	168	767	84	36179
2/11/2015	0	87	4	87	1	116	537	11	9993	1	86	5	161	740	79	34962
2/12/2015	1	72	0	87	0	86	466	2	3324	1	71	0	150	715	80	35106
2/13/2015	1	63	8	62	3	69	370	15	11362	1	60	2	116	743	76	35012
2/14/2015	1	64	5	62	3	99	435	17	115886	4	62	4	148	617	87	38384
2/15/2015	0	41	3	59	1	52	285	10	8693	2	42	4	91	588	92	42537
2/16/2015	0	66	4	87	2	102	500	9	13679	3	93	0	152	665	80	39285
2/17/2015	1	69	4	78	3	125	493	13	17073	1	65	4	156	749	92	33829
2/18/2015	6	63	5	88	1	94	382	19	15002	2	52	5	85	700	91	35535
2/19/2015	1	49	6	75	6	75	351	16	28880	1	55	2	97	786	78	35397
2/20/2015	5	90	5	143	6	142	627	25	40195	5	95	4	157	769	85	35794
2/21/2015	0	45	2	78	4	75	323	11	13702	4	47	1	78	731	90	40949
2/22/2015	0	35	1	39	1	48	210	8	18045	2	23	4	65	708	92	43562
2/23/2015	1	55	3	89	6	94	405	15	20702	3	42	2	125	841	75	36352
2/24/2015	1	70	13	107	1	101	431	18	22084	2	46	1	107	838	81	36126
2/25/2015	2	217	13	500	5	358	1552	27	77345	2	120	5	357	856	91	34992
2/26/2015	0	68	4	134	0	103	469	9	14256	1	43	4	121	757	83	35235
2/27/2015	1	50	5	139	3	113	442	19	25001	2	34	8	106	749	79	35064
2/28/2015	3	43	1	69	5	80	311	16	19449	2	26	5	93	596	92	39934
3/01/2015	0	30	1	52	0	42	207	5	13312	1	26	3	57	623	77	42502
3/02/2015	3	43	6	78	2	71	300	16	27974	1	35	4	73	702	64	36197
3/03/2015	1	49	7	89	2	82	343	16	20949	1	32	5	91	864	71	35156
3/04/2015	2	62	2	66	1	92	348	10	9972	1	36	4	92	1161	70	35540
3/05/2015	5	31	4	46	2	51	212	15	13462	0	24	4	60	759	61	36462
3/06/2015	1	17	4	42	1	33	159	11	7259	2	26	3	41	750	67	34828
3/07/2015	4	34	5	45	1	41	202	17	25940	1	25	6	57	686	72	39451
3/08/2015	3	54	2	88	3	93	385	15	34673	3	35	4	115	691	73	41102
3/09/2015	1	64	5	86	1	98	387	17	20925	4	45	6	94	795	62	35889
3/10/2015	2	67	1	83	3	77	355	12	22804	4	50	2	78	888	65	35167
3/11/2015	2	32	2	58	1	62	273	8	12909	1	36	2	85	708	55	34337
3/12/2015	5	39	4	68	1	51	258	13	17263	2	32	1	68	805	61	34049
3/13/2015	1	46	10	107	0	75	349	19	17179	1	40	7	81	898	67	34369
3/14/2015	2	37	7	38	0	48	202	12	3297	1	23	2	56	777	77	39380
3/15/2015	0	32	1	47	1	50	242	10	16656	2	31	6	82	703	81	41215
3/16/2015	0	44	6	53	2	61	292	11	13113	0	42	3	92	855	66	35798
3/17/2015	0	52	0	71	1	64	359	5	11182	1	41	3	131	833	66	35098
3/18/2015	2	51	1	74	1	57	292	10	14646	1	46	5	64	766	64	34412
3/19/2015	4	82	5	120	4	100	479	26	42973	3	56	10	121	1215	78	34956
3/20/2015	3	172	9	296	6	229	1038	26	46713	3	96	5	245	1563	93	35616
3/21/2015	4	53	1	102	1	82	407	17	48394	1	38	10	132	999	100	39192
3/22/2015	2	77	2	146	4	101	513	17	57907	2	62	7	127	954	93	42068
3/23/2015	3	100	5	142	6	131	582	23	31235	1	57	8	152	937	77	36566
3/24/2015	6	135	10	198	8	187	802	46	66467	10	86	12	196	954	71	33054
3/25/2015	0	111	6	153	3	143	628	24	35505	5	80	10	141	907	81	35521
3/26/2015	3	75	5	112	3	114	517	24	22490	5	74	8	142	866	69	35375
3/27/2015	3	87	9	169	3	120	576	24	40774	1	64	8	136	1665	72	36115
3/28/2015	0	40	4	65	1	52	232	7	11316	0	23	2	52	1543	82	40334
3/29/2015	4	56	3	115	3	80	399	20	143497	2	50	8	98	790	80	43196
3/30/2015	0	57	4	98	1	94	409	11	11347	2	53	4	107	806	68	37117
3/31/2015	4	114	6	149	2	166	617	26	25676	6	71	8	117	1064	69	36034
4/01/2015	3	88	4	153	4	136	598	22	45713	3	73	8	148	921	75	35831
4/02/2015	2	56	4	114	6	93	383	17	15392	2	35	3	85	800	81	35759
4/03/2015	1	48	3	98	2	79	378	11	22706	3	36	2	117	847	89	37996
4/04/2015	1	37	5	62	1	50	270	8	8430	0	47	1	74	750	98	39427
4/05/2015	1	43	3	62	1	64	291	8	12364	2	44	1	78	770	94	40020
4/06/2015	2	64	0	104	0	99	437	10	26534	1	61	7	109	1090	87	37950
4/07/2015	0	47	4	88	1	83	386	12	20266	3	56	4	112	1028	80	36834
4/08/2015	2	38	3	56	2	74	302	11	18734	1	44	3	90	1035	86	36919
4/09/2015	0	40	3	56	1	57	260	7	10789	1	40	2	67	1010	81	36177
4/10/2015	4	52	6	71	2	85	317	14	10791	2	29	0	80	935	97	34882
4/11/2015	2	44	4	101	2	50	275	12	16737	0	17	4	63	660	93	38486
4/12/2015	1	29	1	53	2	44	198	7	15495	1	13	2	59	666	90	39312
4/13/2015	0	40	2	65	6	80	277	11	11726	0	28	3	64	840	74	35297
4/14/2015	3	57	2	79	2	91	408	13	23288	2	61	4	120	747	70	35024
4/15/2015	3	60	4	84	3	91	365	15	28088	0	51	5	79	726	70	31587
4/16/2015	1	54	6	103	1	93	411	14	18916	2	47	4	114	1170	68	33848
4/17/2015	1	55	5	85	3	85	368	16	14747	2	51	5	92	721	74	33367
4/18/2015	0	29	4	40	2	37	206	10	21600	1	46	3	54	549	83	37539
4/19/2015	1	31	0	45	0	36	169	2	8757	0	18	1	39	670	100	38993
4/20/2015	1	30	1	67	4	57	236	11	8503	0	37	5	45	814	72	34075
4/21/2015	4	37	4	47	1	38	210	16	22347	2	26	5	62	771	70	33613
4/22/2015	1	33	9	85	2	60	256	16	14580	0	27	4	51	699	65	34105
4/23/2015	2	23	2	63	1	51	215	5	7737	0	24	0	54	653	66	33311
4/24/2015	0	40	4	58	0	75	271	13	11850	2	38	7	60	638	66	33189
4/25/2015	0	24	3	43	1	35	155	8	17618	0	13	4	40	516	80	37332
4/26/2015	2	27	4	65	1	52	214	12	9063	1	29	4	41	585	78	40007
4/27/2015	2	62	0	88	3	98	418	10	61442	3	69	2	101	780	65	34044
4/28/2015	6	123	8	213	11	178	797	37	46867	4	108	8	175	767	80	34739
4/29/2015	3	86	3	153	3	149	595	18	40709	3	66	6	141	784	73	34395
4/30/2015	1	59	3	75	5	90	385	17	21121	2	59	6	102	696	72	32730
5/01/2015	2	58	3	93	1	78	432	17	44223	3	78	8	125	674	78	33326
5/02/2015	0	35	5	56	3	75	332	10	5427	0	52	2	114	573	81	37700
5/03/2015	1	45	4	48	3	84	335	15	20419	5	47	2	111	650	79	39956
5/04/2015	2	66	1	93	2	87	466	13	15856	3	65	5	155	745	75	34875
5/05/2015	1	22	6	54	0	55	245	11	12279	1	24	3	90	1587	66	34977
5/06/2015	1	42	0	68	3	83	294	6	10075	0	24	2	77	812	73	34858
5/07/2015	1	26	2	68	0	60	250	8	22509	3	28	2	68	815	82	33895
5/08/2015	1	32	3	45	1	58	260	11	16808	2	32	4	93	684	78	33970
5/09/2015	0	25	10	42	0	47	191	14	7891	2	24	2	53	585	81	36820
5/10/2015	2	25	4	29	2	44	182	13	15571	2	21	3	63	655	94	39103
5/11/2015	3	39	4	61	1	62	276	12	5289	2	39	2	75	749	72	34469
5/12/2015	2	49	8	58	1	76	305	18	16249	1	43	6	79	1743	85	34061
5/13/2015	4	42	5	77	2	87	346	15	10746	0	54	4	86	1206	80	33977
5/14/2015	0	34	7	84	0	97	349	14	15920	1	59	6	75	929	75	33705
5/15/2015	2	52	5	87	1	91	366	18	16069	4	60	6	76	955	86	33725
5/16/2015	0	29	11	56	3	50	217	15	11091	0	25	1	57	1121	100	37422
5/17/2015	0	44	3	57	4	53	239	10	10450	1	20	2	65	1064	99	40321
5/18/2015	1	27	10	75	1	74	283	19	17882	2	22	5	85	859	67	35256
5/19/2015	3	37	2	54	1	56	235	8	7432	0	36	2	52	796	69	33696
5/20/2015	2	65	2	92	1	115	421	12	23866	2	51	5	98	783	73	33191
5/21/2015	0	56	3	98	3	96	403	12	11280	2	81	4	72	750	71	32636
5/22/2015	1	47	0	84	2	85	404	11	15919	4	80	4	108	689	73	32769
5/23/2015	2	34	3	60	1	64	329	14	22222	1	56	7	115	635	80	34900
5/24/2015	1	35	4	47	1	38	237	11	13143	1	38	4	79	636	89	36902
5/25/2015	1	33	4	53	0	77	283	10	11777	0	37	5	83	729	76	37849
5/26/2015	0	46	2	67	1	86	365	11	22802	3	49	5	117	893	81	33016
5/27/2015	3	35	2	56	1	59	287	9	10119	0	42	3	95	924	69	33123
5/28/2015	0	36	1	53	1	60	296	5	7931	1	42	2	105	712	71	32490
5/29/2015	3	55	1	80	2	103	495	13	28138	1	84	6	173	671	72	32002
5/30/2015	1	38	4	47	2	58	295	9	10963	1	45	1	107	767	85	35599
5/31/2015	0	40	5	60	1	69	356	9	6264	1	65	2	122	660	86	39361
6/01/2015	0	42	3	54	0	55	282	6	16110	0	42	3	89	814	78	33078
6/02/2015	4	70	4	115	5	124	521	27	28039	5	78	9	134	711	90	33168
6/03/2015	2	49	1	92	2	68	318	14	22592	3	42	6	67	740	77	32823
6/04/2015	1	66	2	111	0	88	415	12	22932	3	68	6	82	748	85	32144
6/05/2015	1	50	2	96	4	81	356	15	30196	2	41	6	88	683	75	31379
6/06/2015	1	36	0	47	1	66	242	7	7096	1	31	4	62	853	100	33384
6/07/2015	2	30	1	45	0	41	212	8	11494	1	20	4	76	756	93	37354
6/08/2015	2	63	1	81	2	99	410	9	15066	1	53	3	114	702	83	32976
6/09/2015	1	48	5	50	2	62	321	14	14397	2	60	4	101	748	79	32598
6/10/2015	0	63	2	67	2	115	395	7	13741	1	34	2	116	706	73	31152
6/11/2015	1	53	5	84	1	89	387	15	23827	3	33	5	128	1000	78	30605
6/12/2015	0	53	3	75	0	79	335	6	13034	1	46	2	82	844	85	29977
6/13/2015	2	58	0	77	2	84	393	9	15315	4	56	1	118	726	91	32979
6/14/2015	0	36	1	45	2	56	242	4	1993	0	39	1	66	774	98	36360
6/15/2015	3	35	1	71	2	66	283	9	15544	1	39	2	72	823	77	31638
6/16/2015	1	49	0	53	1	57	265	10	13257	5	31	3	75	1050	78	30554
6/17/2015	0	77	4	103	0	102	468	9	21259	3	63	2	123	1032	79	30617
6/18/2015	5	63	2	81	5	96	380	16	22020	2	49	2	91	812	75	29762
6/19/2015	1	52	3	73	0	74	331	10	14824	2	51	4	81	856	86	28886
6/20/2015	0	25	0	53	2	65	243	9	11348	2	40	5	60	723	87	31555
6/21/2015	0	37	7	67	4	62	276	18	27361	4	39	3	71	603	89	33139
6/22/2015	2	71	2	118	0	86	431	10	18667	2	56	4	100	722	74	30746
6/23/2015	0	54	1	91	2	74	383	10	13419	4	42	3	122	764	73	30018
6/24/2015	2	47	2	65	1	78	331	7	19714	1	44	1	97	742	69	29709
6/25/2015	0	31	1	49	0	66	250	4	3746	1	40	2	64	746	70	29339
6/26/2015	1	42	1	69	2	62	250	6	10988	1	31	1	46	669	74	28772
6/27/2015	0	29	2	55	1	34	194	8	7262	1	30	4	46	591	84	31383
6/28/2015	2	30	2	39	3	41	171	9	9009	1	16	1	45	655	85	34474
6/29/2015	0	22	3	50	1	60	209	12	33326	1	27	7	50	687	73	29258
6/30/2015	0	58	2	82	1	85	336	10	13680	2	44	5	67	686	74	28794
7/01/2015	2	34	1	39	0	47	214	10	12937	4	27	3	67	802	54	27334
7/02/2015	0	47	0	51	2	73	302	11	16633	4	57	5	74	1319	62	28562
7/03/2015	2	36	2	54	3	66	296	19	17713	1	57	11	83	977	61	29235
7/04/2015	1	30	0	35	1	50	201	4	4655	0	36	2	50	690	67	28382
7/05/2015	1	20	2	41	1	36	176	10	12395	2	24	4	55	761	71	31873
7/06/2015	0	39	2	38	0	43	236	8	14218	1	56	5	60	994	62	29293
7/07/2015	3	92	4	110	2	91	442	19	33113	5	66	5	83	1022	63	29671
7/08/2015	2	50	7	102	7	86	408	22	30186	0	67	6	103	862	62	29729
7/09/2015	1	55	3	103	2	110	441	9	13809	1	82	2	91	896	66	29466
7/10/2015	3	43	1	46	2	71	295	14	13968	1	56	7	79	841	63	28194
7/11/2015	1	54	1	56	4	63	302	10	8751	0	43	4	86	731	67	30610
7/12/2015	0	52	4	51	2	56	294	13	14009	3	54	4	81	911	74	33828
7/13/2015	0	92	1	96	2	108	561	11	20095	2	117	6	148	910	66	30719
7/14/2015	5	80	5	93	0	99	471	14	21685	1	94	3	105	1067	68	30304
7/15/2015	5	987	17	2702	6	1548	7172	48	232367	6	615	14	1320	1184	87	17836
7/16/2015	3	113	2	148	4	138	620	17	22856	4	90	4	131	949	67	30085
7/17/2015	2	69	2	95	2	99	488	11	15816	1	92	4	133	759	63	28576
7/18/2015	2	46	2	56	1	67	317	8	13555	1	58	2	90	849	83	31110
7/19/2015	3	48	3	58	3	52	252	13	25201	1	47	3	47	1235	100	34353
7/20/2015	0	41	0	54	1	60	268	6	8988	4	52	1	61	982	72	30605
7/21/2015	1	43	3	65	4	67	287	14	27772	2	42	4	70	913	69	30410
7/22/2015	0	39	4	72	3	69	328	13	37974	3	46	3	102	1130	72	29576
7/23/2015	0	41	1	49	1	70	300	9	8537	0	37	7	103	906	68	29204
7/24/2015	1	55	1	59	2	77	349	9	13310	3	62	2	96	773	65	29222
7/25/2015	0	43	0	41	3	41	239	7	12028	0	42	4	72	616	75	32645
7/26/2015	1	43	3	52	0	52	296	11	8102	6	56	1	93	692	86	34753
7/27/2015	2	38	2	59	4	64	288	17	20416	4	51	5	76	815	65	30896
7/28/2015	3	45	1	79	2	74	360	9	20326	1	67	2	95	801	62	30714
7/29/2015	2	42	3	53	3	66	295	12	21577	0	56	4	78	941	65	29334
7/30/2015	2	44	1	67	2	74	377	9	10189	4	88	0	104	1036	64	29334
7/31/2015	2	41	4	51	1	62	287	8	33337	0	41	1	92	838	65	28577
8/01/2015	2	10	1	24	4	33	102	12	9720	2	7	3	28	675	92	31192
8/02/2015	2	29	2	37	2	41	161	8	5875	0	20	2	34	696	89	33883
8/03/2015	1	60	0	53	2	54	289	8	15677	3	53	2	69	746	76	30749
8/04/2015	1	56	1	63	3	82	395	16	14529	4	100	7	94	893	72	29947
8/05/2015	1	38	4	50	2	59	295	10	8927	1	84	2	64	847	75	28521
8/06/2015	1	61	2	82	0	105	474	11	14724	4	90	4	136	773	77	28277
8/07/2015	3	65	2	73	3	91	421	13	43648	0	90	5	102	796	71	27689
8/08/2015	2	41	5	38	2	61	247	12	9466	1	45	2	62	861	98	30572
8/09/2015	0	44	3	51	2	78	303	9	14974	1	55	3	75	978	100	33029
8/10/2015	0	65	2	74	1	83	400	11	29684	3	69	5	109	711	73	29601
8/11/2015	1	39	0	58	2	47	241	4	5573	0	32	1	65	758	72	29245
8/12/2015	1	56	3	115	1	86	407	14	19572	2	47	7	103	794	80	27857
8/13/2015	2	53	3	40	1	62	270	9	10184	1	38	2	77	723	76	27822
8/14/2015	0	36	5	48	0	55	238	8	8973	0	37	3	62	672	80	27769
8/15/2015	0	33	1	42	1	37	171	6	4916	3	27	1	32	598	93	31289
8/16/2015	0	35	2	40	4	38	186	13	16475	4	36	3	37	713	98	33966
8/17/2015	6	45	1	58	1	79	289	13	10994	0	42	5	65	697	72	30374
8/18/2015	2	46	2	67	3	77	329	13	16136	1	41	5	98	747	73	29172
8/19/2015	1	54	2	80	1	89	334	12	23690	3	42	5	69	736	72	28764
8/20/2015	0	48	0	82	1	69	357	5	8791	0	52	4	106	667	67	28743
8/21/2015	2	33	1	58	0	68	272	11	17706	4	40	4	73	682	68	28527
8/22/2015	2	56	5	58	0	66	298	9	12796	1	55	1	63	674	88	31361
8/23/2015	1	56	0	71	3	51	279	9	11650	2	35	3	66	652	93	34263
8/24/2015	3	52	2	75	1	86	318	13	12505	4	38	3	67	657	67	30103
8/25/2015	1	76	4	78	3	109	466	14	152662	2	76	4	127	668	73	29336
8/26/2015	1	60	1	113	5	79	384	15	16739	4	49	4	83	669	81	28919
8/27/2015	3	57	7	120	1	113	467	22	28023	4	49	7	128	881	69	28728
8/28/2015	2	53	2	68	0	60	301	12	8295	2	42	6	78	638	70	27908
8/29/2015	1	38	3	66	1	51	277	10	16062	4	51	1	71	676	91	31502
8/30/2015	0	35	3	42	1	46	249	5	5220	1	65	0	61	661	90	34546
8/31/2015	2	67	1	72	3	85	402	11	11883	1	63	4	115	661	66	29329
9/01/2015	0	106	5	146	4	142	633	14	18247	0	97	5	142	595	80	28691
9/02/2015	3	57	3	92	3	84	363	17	19526	1	33	7	97	976	85	28470
9/03/2015	1	43	2	91	2	94	354	13	17710	3	42	5	84	989	80	28723
9/04/2015	2	49	1	96	2	87	417	9	10167	2	58	2	127	620	82	29351
9/05/2015	1	32	1	63	6	56	276	13	13528	2	39	3	86	519	99	31889
9/06/2015	1	32	2	56	0	39	254	9	17433	3	39	3	88	460	100	33860
9/07/2015	2	33	0	38	1	48	224	6	7245	1	37	2	68	608	90	34517
9/08/2015	3	64	3	85	1	79	432	12	14305	3	69	2	135	720	79	29361
9/09/2015	0	42	1	63	1	81	316	4	2169	0	46	2	84	640	72	28862
9/10/2015	1	39	1	50	0	63	320	10	13738	4	55	4	113	613	74	28542
9/11/2015	0	28	1	42	1	50	207	4	4439	1	35	1	52	725	80	28664
9/12/2015	0	32	1	56	3	57	208	12	9818	0	15	8	48	510	92	32552
9/13/2015	1	28	6	39	0	27	181	12	8745	0	31	5	56	525	98	34369
9/14/2015	1	37	2	66	2	40	227	8	11566	1	23	2	61	894	83	29709
9/15/2015	0	32	1	56	2	46	255	7	6389	1	26	3	95	1106	85	28724
9/16/2015	0	21	1	53	3	43	214	9	10046	1	24	4	73	717	76	28402
9/17/2015	1	51	3	69	3	70	343	11	10332	1	43	3	110	731	73	28515
9/18/2015	1	33	1	49	1	58	223	9	7914	1	24	5	59	709	75	27919
9/19/2015	0	27	0	35	1	35	143	7	8978	1	21	5	25	507	87	31645
9/20/2015	1	36	2	50	3	46	215	8	8560	1	27	1	56	516	91	34078
9/21/2015	1	36	0	63	0	76	282	4	4259	2	27	1	80	652	74	29560
9/22/2015	2	80	0	101	3	115	524	13	28672	3	91	5	137	604	73	28972
9/23/2015	2	64	0	67	0	81	393	6	19334	1	72	3	109	713	73	29104
9/24/2015	0	89	1	131	1	94	524	4	24756	0	60	2	150	585	74	28059
9/25/2015	1	70	1	88	0	94	474	5	6947	2	82	1	140	608	81	28034
9/26/2015	0	43	4	50	4	57	261	13	14263	2	41	3	70	518	90	30943
9/27/2015	1	46	1	52	2	62	287	6	4865	0	35	2	92	581	98	33244
9/28/2015	0	30	2	53	3	67	270	7	8847	1	38	1	82	642	75	29049
9/29/2015	4	32	3	60	3	66	278	15	18642	0	30	5	90	691	77	28741
9/30/2015	0	17	1	48	3	34	162	5	5048	0	20	1	43	601	73	28628
10/01/2015	2	48	3	56	0	52	235	15	20853	4	33	6	46	560	68	27982
10/02/2015	1	46	3	71	2	69	297	10	12384	0	39	4	72	546	65	28894
10/03/2015	2	56	1	61	3	79	345	13	18432	3	60	4	89	497	79	32498
10/04/2015	1	21	3	40	0	25	132	6	3636	0	26	2	20	485	75	34819
10/05/2015	0	32	1	35	1	44	210	5	2936	0	51	3	48	599	67	29705
10/06/2015	0	15	3	31	0	33	145	5	24958	0	29	2	37	854	59	29243
10/07/2015	0	25	1	45	1	36	221	5	11244	0	41	3	74	689	64	28931
10/08/2015	2	39	1	70	0	55	283	10	14121	2	40	5	79	599	65	27899
10/09/2015	3	32	1	46	1	48	244	7	6194	2	56	0	62	664	64	27738
10/10/2015	0	36	1	45	0	38	196	8	10788	3	32	4	45	535	75	31683
10/11/2015	1	37	0	41	0	46	238	5	17167	1	56	3	58	2354	86	34214
10/12/2015	0	41	7	51	3	57	267	11	6627	0	51	1	67		64	31075
10/13/2015	0	33	1	38	0	55	253	6	8966	0	53	5	74	706	61	29114
10/14/2015	1	27	1	39	2	44	180	7	7319	1	18	2	52	695	61	28833
10/15/2015	2	14	0	30	1	41	150	7	4445	1	25	3	40	779	64	28494
10/16/2015	2	42	1	76	1	52	281	13	19166	4	48	5	63	835	78	28784
10/17/2015	2	32	2	40	1	39	189	10	37359	2	29	3	49	990	100	32210
10/18/2015	0	40	1	56	0	47	267	5	4141	2	43	2	81	802	90	34234
10/19/2015	2	31	1	51	1	39	232	11	7881	1	51	6	60	794	70	30080
10/20/2015	0	31	3	65	0	71	271	11	21373	3	33	5	71	682	66	29551
10/21/2015	0	36	2	63	1	63	247	10	28758	4	20	3	65	722	67	29748
10/22/2015	0	34	0	29	0	38	183	5	6393	2	30	3	52	816	69	29826
10/23/2015	3	56	2	95	1	70	409	11	24655	2	49	3	139	810	69	29547
10/24/2015	0	47	1	64	2	55	294	11	8967	3	43	5	85	687	87	33599
10/25/2015	3	27	4	41	1	61	248	12	14314	3	30	1	89	807	95	36085
10/26/2015	2	42	2	65	1	67	311	8	12673	2	45	1	92	904	77	31394
10/27/2015	0	31	2	40	1	38	202	9	12298	0	28	6	65	836	75	30847
10/28/2015	2	35	3	70	0	58	271	11	13187	2	38	4	70	792	71	30622
10/29/2015	0	37	0	42	3	42	187	4	6219	1	11	0	55	840	71	30473
10/30/2015	1	31	3	49	3	32	195	10	8226	0	31	3	52	721	78	30186
10/31/2015	1	34	2	47	0	27	203	14	11449	4	24	7	71	595	85	34078
11/01/2015	2	27	0	59	3	46	236	12	8841	2	24	5	80	586	79	36662
11/02/2015	0	35	2	48	1	48	192	8	9432	1	14	4	47	740	64	31166
11/03/2015	4	51	4	93	6	84	408	28	30792	5	53	9	127	689	70	29774
11/04/2015	3	58	4	90	2	89	397	16	15011	2	49	5	111	769	61	29605
11/05/2015	5	52	2	90	2	80	346	18	22418	2	35	7	89	854	66	28827
11/06/2015	1	21	1	46	2	34	194	8	4737	1	32	3	61	1790	84	29546
11/07/2015	1	16	1	30	1	20	113	6	4516	0	10	3	37	1563	100	33645
11/08/2015	0	9	2	18	3	24	89	9	8674	1	9	3	29	852	83	35134
11/09/2015	0	17	3	34	2	36	160	7	6182	0	18	2	55	757	65	29608
11/10/2015	2	15	3	28	1	40	132	10	5715	1	13	3	36	712	56	26975
11/11/2015	0	12	1	39	0	33	144	8	8385	1	19	6	41	688	52	28445
11/12/2015	1	20	1	40	1	35	170	5	18665	1	27	1	48	666	50	26506
11/13/2015	3	58	2	66	2	59	286	16	15561	3	38	6	65	628	53	26763
11/14/2015	2	24	0	43	4	30	155	10	8956	0	24	4	34	528	55	30399
11/15/2015	1	26	0	38	1	27	145	8	7316	4	21	2	33	520	65	31542
11/16/2015	0	18	2	34	1	24	117	5	4097	1	12	1	29	851	61	27829
11/17/2015	2	58	2	79	0	60	312	8	13219	2	42	2	73	639	51	27153
11/18/2015	0	53	2	73	3	67	299	8	10317	0	38	3	68	582	47	27124
11/19/2015	1	44	0	52	3	54	260	6	6315	0	29	2	81	1221	63	27156
11/20/2015	2	30	1	52	0	46	233	4	2940	1	37	0	68	684	54	27082
11/21/2015	1	18	0	37	4	29	144	7	7539	1	22	1	38	654	69	30908
11/22/2015	0	21	2	37	0	25	134	5	6857	2	12	1	39	670	73	32303
11/23/2015	1	21	1	18	1	24	121	4	5076	1	33	0	25	716	62	27872
11/24/2015	0	37	3	46	1	34	201	9	13761	3	33	2	51	1392	68	27250
11/25/2015	1	39	3	66	2	58	278	10	19559	2	38	2	77	961	56	27826
11/26/2015	0	21	0	55	0	30	170	7	17235	2	25	5	39	646	63	27289
11/27/2015	1	33	1	31	2	30	191	8	8358	2	40	2	57	658	65	28637
11/28/2015	1	9	1	55	1	27	174	4	4513	1	25	0	58	629	75	29723
11/29/2015	1	6	1	20	0	18	74	4	873	1	16	1	14	591	67	32290
11/30/2015	2	25	3	39	1	32	157	8	15284	0	18	2	43	670	61	27614
12/01/2015	1	29	0	50	2	40	187	8	8240	1	22	4	46	633	30	25545
12/02/2015	0	15	3	25	0	36	123	4	13481	0	15	1	32	822	30	27322
12/03/2015	3	18	2	25	0	31	143	9	8247	0	19	4	50	762	32	26811
12/04/2015	1	22	2	56	0	26	156	3	9908	0	10	0	42	682	32	26660
12/05/2015	0	24	1	36	0	30	141	5	4465	0	14	4	37	562	41	30548
12/06/2015	0	12	0	33	1	15	96	3	3164	0	8	2	28	644	38	32634
12/07/2015	0	30	2	47	3	49	197	8	9920	1	21	2	50	863	35	28455
12/08/2015	4	33	3	87	2	61	268	15	21624	2	26	4	61	1249	47	29909
12/09/2015	2	42	8	76	6	83	337	21	24523	2	47	3	89	1256	55	29418
12/10/2015	2	56	3	126	1	91	462	16	21870	3	53	7	136	1473	54	29602
12/11/2015	2	49	1	83	1	53	290	8	3859	2	43	2	62	1080	49	29931
12/12/2015	1	31	1	26	2	32	149	9	17506	0	12	5	48	691	48	34647
12/13/2015	1	36	2	70	4	49	253	12	7943	1	26	4	72	839	49	36549
12/14/2015	1	20	2	46	1	47	193	9	9951	1	23	4	57	981	42	31328
12/15/2015	1	42	5	80	3	52	288	18	17308	3	37	6	77	917	40	30840
12/16/2015	0	39	1	62	2	62	282	11	9267	4	56	4	63	1196	42	30155
12/17/2015	2	42	1	56	1	58	254	14	15482	4	19	6	79	815	38	29289
12/18/2015	0	37	2	65	1	52	259	8	8404	1	39	4	66	669	39	29194
12/19/2015	1	21	1	33	2	27	134	6	5607	0	19	2	34	573	45	32907
12/20/2015	3	30	1	62	1	45	247	8	8440	0	61	3	49	618	49	34412
12/21/2015	0	46	1	73	3	46	314	9	18113	0	48	5	101	640	44	30972
12/22/2015	1	27	0	54	2	51	236	7	6997	2	27	2	77	698	49	30168
12/23/2015	0	70	0	106	7	101	549	13	18555	1	108	5	164	692	54	29447
12/24/2015	0	49	2	48	4	65	282	9	8480	0	36	3	84	670	74	24777
12/25/2015	1	41	4	52	3	50	246	12	8456	1	34	3	69	527	56	26406
12/26/2015	0	11	1	26	0	26	133	1	981	0	25	0	45	549	48	29961
12/27/2015	0	32	2	25	0	23	167	5	4187	1	23	2	64	673	49	32979
12/28/2015	1	19	4	21	3	19	104	12	4384	2	8	2	37	736	50	31552
12/29/2015	0	42	1	82	2	67	337	7	9640	2	62	2	84	705	51	31145
12/30/2015	0	31	5	55	1	73	276	12	7630	1	41	5	76	628	58	31258
12/31/2015	1	40	2	40	2	50	238	6	3958	0	42	1	66	581	100	23780
1/01/2016	0	36	0	43	0	34	187	4	8690	0	17	4	57	623	100	33970
1/02/2016	1	37	0	44	1	36	214	7	7602	1	33	4	64	654	40	35051
1/03/2016	0	20	2	33	1	31	137	5	5145	0	18	2	35	686	38	36587
1/04/2016	0	31	2	34	1	42	176	5	3001	0	22	2	47	749	32	31878
1/05/2016	0	31	3	50	0	54	232	11	13536	3	31	5	66	747	29	31833
1/06/2016	0	32	2	74	2	62	292	11	12783	1	45	6	79	885	30	31777
1/07/2016	1	49	2	61	2	62	260	15	17918	1	41	9	47	1243	29	31722
1/08/2016	2	36	2	46	0	49	214	10	7370	0	22	6	61	903	29	32335
1/09/2016	1	22	1	35	0	26	136	4	12566	0	19	2	34	642	37	37276
1/10/2016	0	41	0	56	3	58	237	8	10721	1	31	4	51	864	34	38580
1/11/2016	2	27	0	54	3	63	252	10	8463	2	32	3	76	794	29	32438
1/12/2016	1	25	7	49	0	39	200	12	8577	2	38	2	49	831	31	31747
1/13/2016	1	22	4	37	0	40	163	9	8063	1	21	3	43	927	29	30604
1/14/2016	0	23	2	31	0	24	147	4	3856	0	25	2	44	904	27	31119
1/15/2016	0	23	2	39	0	49	200	4	6796	0	35	2	54	850	29	31531
1/16/2016	1	24	2	35	1	32	163	7	6740	0	20	3	52	685	32	36779
1/17/2016	1	17	2	29	1	30	127	5	6600	1	19	0	32	837	33	37652
1/18/2016	0	52	0	45	3	45	268	8	14432	1	51	4	75	746	28	33954
1/19/2016	0	44	0	56	1	69	280	3	6255	1	45	1	66	758	28	31458
1/20/2016	0	18	0	26	1	30	147	3	2516	1	22	1	51	726	26	31167
1/21/2016	2	15	1	31	1	40	153	5	3591	0	29	1	38	825	28	31229
1/22/2016	0	17	1	18	1	28	117	6	7449	2	10	2	44	839	26	32508
1/23/2016	1	22	0	13	1	19	101	4	5813	0	20	2	27	777	31	37652
1/24/2016	0	20	1	27	0	36	146	9	11038	2	36	6	27	908	34	37964
1/25/2016	0	33	2	35	1	51	216	8	7188	3	28	2	69	929	28	32078
1/26/2016	1	37	2	41	2	56	217	9	9426	3	33	1	50	791	26	31878
1/27/2016	2	36	0	66	3	47	261	12	10338	2	42	5	70	860	28	31442
1/28/2016	0	40	3	48	1	65	235	9	22220	2	30	3	52	927	28	30477
1/29/2016	1	34	1	61	1	47	245	9	11495	1	36	5	67	908	29	31084
1/30/2016	0	31	0	43	3	45	209	8	11101	3	27	2	63	713	33	35828
1/31/2016	0	22	0	31	2	41	189	7	5840	1	34	4	61	735	34	38268
2/01/2016	0	17	2	41	1	36	163	6	6805	1	24	2	45	804	76	32418
2/02/2016	0	16	0	28	0	20	112	2	4712	1	12	1	36	760	72	32187
2/03/2016	2	36	0	46	1	41	211	6	7832	0	23	3	65	894	70	31714
2/04/2016	1	28	1	52	2	56	245	12	11566	2	35	6	74	877	72	31677
2/05/2016	0	43	5	48	0	50	217	9	8376	2	29	2	47	821	77	31586
2/06/2016	1	37	1	56	2	61	234	10	21803	1	20	5	60	721	90	35380
2/07/2016	0	37	2	74	0	52	243	3	3385	0	26	1	54	774	90	37119
2/08/2016	1	53	2	76	3	74	314	8	7817	1	38	1	73	734	85	31953
2/09/2016	1	43	7	80	5	83	307	24	34467	1	36	10	65	758	83	34123
2/10/2016	1	58	5	71	3	72	313	17	12831	2	35	6	77	643	80	33382
2/11/2016	4	44	3	99	7	96	391	25	35500	1	39	10	113	663	75	32685
2/12/2016	4	49	2	100	4	108	445	16	13001	2	49	4	139	682	79	33294
2/13/2016	3	30	3	55	2	45	223	10	5639	0	30	2	63	551	86	37732
2/14/2016	3	69	3	111	3	98	464	18	30953	3	58	6	128	635	93	38505
2/15/2016	0	63	0	73	0	99	378	6	7925	0	41	6	102	703	78	36828
2/16/2016	4	82	0	112	4	151	611	19	44686	6	66	5	200	821	76	32751
2/17/2016	0	35	3	48	0	63	277	9	7021	1	32	5	99	672	72	33162
2/18/2016	1	21	0	35	1	41	171	3	1954	1	21	0	53	688	70	32125
2/19/2016	1	19	1	37	3	31	137	9	7516	1	14	3	36	746	71	32246
2/20/2016	0	31	1	50	2	43	199	7	9185	2	30	2	45	728	86	36360
2/21/2016	0	12	1	38	1	37	153	6	3524	0	14	4	52	687	85	39128
2/22/2016	1	33	4	61	5	45	227	14	16182	2	27	2	61	973	72	34318
2/23/2016	2	21	2	34	1	24	166	10	6254	0	22	5	65	692	73	32391
2/24/2016	2	30	1	68	3	73	278	14	14914	3	30	5	77	848	77	32965
2/25/2016	2	30	0	33	1	31	150	5	3878	0	20	2	36	748	66	32303
2/26/2016	5	169	1	612	3	275	1354	22	70931	7	80	6	218	664	91	32536
2/27/2016	3	27	1	44	7	42	180	16	9878	2	19	3	48	650	87	36939
2/28/2016	1	14	1	26	2	29	116	7	3164	1	20	2	27	771	87	38347
2/29/2016	5	100	6	211	2	116	607	26	33850	3	44	10	136	823	100	25785
3/01/2016	3	101	7	174	0	125	607	23	23937	3	81	10	126	675	53	32176
3/02/2016	1	24	1	53	2	52	221	14	8146	2	24	8	68	667	50	32147
3/03/2016	0	26	1	47	1	39	201	14	7844	3	29	9	60	752	53	31443
3/04/2016	4	58	2	97	3	84	353	28	24411	8	46	11	68	726	54	32953
3/05/2016	2	22	3	29	2	40	151	12	16408	1	26	4	34	766	63	36321
3/06/2016	2	18	0	34	0	38	146	5	3058	2	27	1	29	682	61	37890
3/07/2016	0	33	4	47	2	47	205	14	7567	0	33	8	45	708	52	32297
3/08/2016	1	20	5	54	1	57	193	15	9594	1	22	7	40	775	53	30505
3/09/2016	2	33	3	54	0	54	237	18	21601	7	17	6	79	825	49	30914
3/10/2016	5	49	3	105	8	84	365	25	29307	4	44	5	83	999	56	30901
3/11/2016	3	38	2	61	1	43	221	13	22659	1	21	6	58	758	52	31365
3/12/2016	3	24	3	42	1	37	171	16	11704	4	24	5	44	606	61	35453
3/13/2016	0	26	2	40	2	35	158	11	16049	3	16	4	41	725	62	36244
3/14/2016	2	46	2	39	0	49	259	11	6592	3	72	4	53	758	46	31277
3/15/2016	1	42	3	68	2	41	232	9	7860	3	31	0	50	737	45	30511
3/16/2016	2	43	4	35	0	42	226	10	10988	3	58	1	48	725	50	30812
3/17/2016	2	43	4	63	2	45	258	19	12639	1	49	10	58	725	47	30398
3/18/2016	3	39	1	69	2	58	255	11	8242	2	48	3	41	774	52	31272
3/19/2016	1	36	1	41	3	39	181	5	5179	0	36	0	29	675	66	36078
3/20/2016	1	18	2	59	2	41	171	13	15385	3	17	5	36	706	60	38041
3/21/2016	4	24	0	48	1	45	221	8	9561	1	41	2	63	720	50	32672
3/22/2016	1	31	0	48	2	43	222	8	8097	1	47	4	53	885	47	31067
3/23/2016	2	23	4	39	0	31	162	8	5480	1	24	1	45	711	48	31810
3/24/2016	1	21	3	39	0	27	149	8	5389	1	20	3	42	1077	53	30971
3/25/2016	2	29	4	39	3	52	195	13	10321	2	25	2	50	1035	77	33026
3/26/2016	0	17	0	26	2	36	127	8	27175	3	19	3	29	1346	89	34943
3/27/2016	4	74	2	127	2	93	431	14	15302	4	47	2	90	1897	93	36462
3/28/2016	1	23	0	36	4	26	148	7	4136	0	24	2	39	1906	87	35551
3/29/2016	2	40	1	88	3	60	307	15	13752	5	40	4	79	3080	98	33283
3/30/2016	2	45	1	52	0	57	246	11	7803	0	34	8	58	1555	73	33401
3/31/2016	0	22	4	41	2	45	161	8	4379	0	17	2	36	4508	100	33806
4/01/2016	3	32	2	64	4	51	231	17	13818	2	35	6	49	4936	100	35125
4/02/2016	0	17	1	24	1	36	129	3	2215	1	22	0	30	1728	93	39013
4/03/2016	1	17	3	35	1	38	147	9	9255	0	17	4	40	2038	98	40913
4/04/2016	1	32	1	62	3	60	229	8	4675	0	38	3	37	1743	74	35083
4/05/2016	2	30	6	48	0	47	208	13	7050	2	21	3	62	1893	73	33878
4/06/2016	1	25	1	47	1	38	162	9	5344	3	21	3	31	2194	78	34453
4/07/2016	1	23	4	47	2	42	203	10	16414	2	37	1	54	2811	73	33796
4/08/2016	1	33	2	49	1	51	215	7	9251	1	41	2	41	1665	70	33927
4/09/2016	0	32	0	56	0	57	261	7	11223	0	38	7	78	1095	74	38913
4/10/2016	0	25	0	39	3	29	153	7	4779	1	20	3	40	1259	73	41361
4/11/2016	1	29	0	54	1	36	183	7	5331	3	19	2	45	1181	64	34171
4/12/2016	1	34	3	51	3	57	249	10	6061	1	43	2	64	1196	60	32505
4/13/2016	3	29	2	38	0	31	159	5	4177	0	26	0	35	931	52	32131
4/14/2016	0	40	7	43	1	49	244	14	6552	1	31	5	81	981	60	31450
4/15/2016	1	29	3	56	3	55	220	10	8973	1	25	2	55	938	67	32260
4/16/2016	1	14	1	36	1	23	117	7	5324	2	22	2	22	780	68	36440
4/17/2016	0	37	2	46	1	50	223	9	6983	4	44	2	46	823	71	38065
4/18/2016	4	18	4	22	0	24	154	12	6132	1	40	3	50	888	55	33352
4/19/2016	1	23	1	40	1	37	161	7	3976	1	23	3	38	885	55	32249
4/20/2016	1	30	3	35	1	37	160	9	5793	1	23	3	35	938	52	31829
4/21/2016	2	22	2	38	3	52	201	14	8517	3	34	4	55	1274	66	32127
4/22/2016	4	30	5	55	3	52	196	13	6476	0	21	1	38	1474	71	32273
4/23/2016	2	31	2	49	4	34	186	13	12191	2	38	3	34	1176	82	36430
4/24/2016	3	22	2	29	1	30	142	11	6549	2	29	3	32	1232	81	39260
4/25/2016	0	36	4	66	2	38	235	12	7057	1	46	5	49	1249	63	34338
4/26/2016	2	41	2	63	2	39	232	12	6261	1	43	5	46	1156	61	34541
4/27/2016	5	47	8	159	3	96	438	32	15898	4	32	12	104	1026	71	36369
4/28/2016	2	39	9	63	3	52	224	25	8282	5	26	6	44	967	68	34344
4/29/2016	2	20	2	27	4	24	104	12	1870	2	11	2	22	964	63	34398
